# Supplementary material for: Large-Scale Isolation of Milk Exosomes for Skincare
Source: Pharmaceutics. 2024 Jul 11;16(7):930. doi: 10.3390/pharmaceutics16070930 (PMC11279399; doi:10.3390/pharmaceutics16070930)
Supplement: Supplementary file 1 [file pharmaceutics-16-00930-s001.zip]

Archive with 3 entries (3 files):
- pharmaceutics-3001956-supplementary.pdf
- Table S4.xlsx
- Table S5.xlsx
