# Supplementary material for: Large-Scale Isolation of Milk Exosomes for Skincare
Source: Pharmaceutics. 2024 Jul 11;16(7):930. doi: 10.3390/pharmaceutics16070930 (PMC11279399; doi:10.3390/pharmaceutics16070930)
Supplement: Supplementary file 1 [file pharmaceutics-16-00930-s001.zip › Table S4.xlsx]

## Sheet: Sheet1
Protein	Description	Gene	Z37_1	Z37_2	Z37_3	Z37_4	Z37_5	GO_NUM	GO_Description	KEGG_Description	KEGG_EC	KEGG_ko	KOGs_Function_Description	KOGs_Function_Class	KOGs_Class_Description	IPR_Term	Subcellular_localization	TF_family
F1N647	Fatty acid synthase	FASN	13991.6	13837	14030.1	13839.9	13633.6	2	Biological Process:biosynthetic process (GO:0009058),Biological Process:oxidation-reduction process (GO:0055114)	fatty acid synthase, animal type	2.3.1.85	ko00061 Fatty acid biosynthesis ko01100 Metabolic pathways ko01212 Fatty acid metabolism ko04152 AMPK signaling pathway ko04910 Insulin signaling pathway	Animal-type fatty acid synthase and related proteins	I	Lipid transport and metabolism ;	IPR001031 [Thioesterase] ; IPR009081[Phosphopantetheine binding ACP domain] ; IPR013149[Alcohol dehydrogenase, C-terminal] ; IPR013968[Polyketide synthase, ketoreductase domain] ; IPR014030[Beta-ketoacyl synthase, N-terminal] ; IPR014031[Beta-ketoacyl synthase, C-terminal] ; IPR014043[Acyl transferase] ; IPR020807[Polyketide synthase, dehydratase domain] ; IPR032821[Ketoacyl-synthetase, C-termina…	--	--
Q71SP7	Fatty acid synthase	FASN	1283	1337.2	1200.7	1289.1	1101.8	2	Biological Process:biosynthetic process (GO:0009058),Biological Process:oxidation-reduction process (GO:0055114)	fatty acid synthase, animal type	2.3.1.85	ko00061 Fatty acid biosynthesis ko01100 Metabolic pathways ko01212 Fatty acid metabolism ko04152 AMPK signaling pathway ko04910 Insulin signaling pathway	Animal-type fatty acid synthase and related proteins	I	Lipid transport and metabolism ;	IPR001031 [Thioesterase] ; IPR009081[Phosphopantetheine binding ACP domain] ; IPR013149[Alcohol dehydrogenase, C-terminal] ; IPR013968[Polyketide synthase, ketoreductase domain] ; IPR014030[Beta-ketoacyl synthase, N-terminal] ; IPR014031[Beta-ketoacyl synthase, C-terminal] ; IPR014043[Acyl transferase] ; IPR020807[Polyketide synthase, dehydratase domain] ; IPR032821[Ketoacyl-synthetase, C-termina…	--	--
E1BNR0	Apolipoprotein B	APOB	36513.8	33728.7	32597.8	32010.3	31268.8	2	Molecular Function:lipid transporter activity (GO:0005319),Biological Process:lipid transport (GO:0006869)	apolipoprotein B	--	ko04975 Fat digestion and absorption ko04977 Vitamin digestion and absorption ko04979 Cholesterol metabolism	Predicted lipoprotein	I	Lipid transport and metabolism ;	IPR001747 [Lipid transport protein, N-terminal] ; IPR009454[Lipid transport, open beta-sheet] ; IPR015255[Vitellinogen, open beta-sheet] ; IPR022176[Apolipoprotein B100 C-terminal]	--	--
F1MUT3	Xanthine dehydrogenase/oxidase	XDH	431.2	351.3	332.6	368.5	310.6	5	Molecular Function:electron carrier activity (GO:0009055),Molecular Function:oxidoreductase activity (GO:0016491),Molecular Function:metal ion binding (GO:0046872),Molecular Function:iron-sulfur cluster binding (GO:0051536),Biological Process:oxidation-reduction process (GO:0055114)	--	--	ko00230 Purine metabolism ko00232 Caffeine metabolism ko00983 Drug metabolism - other enzymes ko01100 Metabolic pathways ko04146 Peroxisome	Xanthine dehydrogenase	F	Nucleotide transport and metabolism ;	IPR000674 [Aldehyde oxidase/xanthine dehydrogenase, a/b hammerhead] ; IPR001041[2Fe-2S ferredoxin-type iron-sulfur binding domain] ; IPR002346[Molybdopterin dehydrogenase, FAD-binding] ; IPR002888[[2Fe-2S]-binding] ; IPR005107[CO dehydrogenase flavoprotein, C-terminal] ; IPR008274[Aldehyde oxidase/xanthine dehydrogenase, molybdopterin binding]	--	--
P80457	Xanthine dehydrogenase/oxidase	XDH	465	380.4	365.6	328.7	326.7	5	Molecular Function:electron carrier activity (GO:0009055),Molecular Function:oxidoreductase activity (GO:0016491),Molecular Function:metal ion binding (GO:0046872),Molecular Function:iron-sulfur cluster binding (GO:0051536),Biological Process:oxidation-reduction process (GO:0055114)	--	--	ko00230 Purine metabolism ko00232 Caffeine metabolism ko00983 Drug metabolism - other enzymes ko01100 Metabolic pathways ko04146 Peroxisome	Xanthine dehydrogenase	F	Nucleotide transport and metabolism ;	IPR000674 [Aldehyde oxidase/xanthine dehydrogenase, a/b hammerhead] ; IPR001041[2Fe-2S ferredoxin-type iron-sulfur binding domain] ; IPR002346[Molybdopterin dehydrogenase, FAD-binding] ; IPR002888[[2Fe-2S]-binding] ; IPR005107[CO dehydrogenase flavoprotein, C-terminal] ; IPR008274[Aldehyde oxidase/xanthine dehydrogenase, molybdopterin binding]	--	--
A0A140T897	Albumin	ALB	46778.1	62307.5	61627.4	61770.8	64619.4	1	Cellular Component:extracellular space (GO:0005615)	serum albumin	--	ko04918 Thyroid hormone synthesis	--	--	--	IPR014760 [Serum albumin, N-terminal]	--	--
P15396	Ectonucleotide pyrophosphatase/phosphodiesterase family member 3	ENPP3	26046.6	24805.6	25352.1	24843	24641.2	7	Molecular Function:nucleic acid binding (GO:0003676),Molecular Function:catalytic activity (GO:0003824),Molecular Function:scavenger receptor activity (GO:0005044),Biological Process:immune response (GO:0006955),Molecular Function:hydrolase activity (GO:0016787),Molecular Function:polysaccharide binding (GO:0030247),Molecular Function:metal ion binding (GO:0046872)	--	--	ko00230 Purine metabolism ko00240 Pyrimidine metabolism ko00500 Starch and sucrose metabolism ko00740 Riboflavin metabolism ko00760 Nicotinate and nicotinamide metabolism ko00770 Pantothenate and CoA biosynthesis ko01100 Metabolic pathways	Type I phosphodiesterase/nucleotide pyrophosphatase	R	General function prediction only ;	IPR001212 [Somatomedin B domain] ; IPR001604[DNA/RNA non-specific endonuclease] ; IPR002591[Type I phosphodiesterase/nucleotide pyrophosphatase/phosphate transferase]	--	--
Q95114	Lactadherin	MFGE8	5484.1	4245.6	6122.1	5167.3	6123.7	1	Molecular Function:protein binding (GO:0005515)	lactadherin	--	--	--	--	--	IPR000421 [Coagulation factor 5/8 C-terminal domain] ; IPR000742[EGF-like domain]	--	--
F2FB38	Mucin-16	MUC16	12508.1	20242.4	25196	22879	25981	--	--	mucin-16	--	--	--	--	--	IPR000082 [SEA domain]	--	--
Q3T0K7	MFGE8 protein	MFGE8	547.8	451.4	648.9	531.9	613.8	1	Molecular Function:protein binding (GO:0005515)	lactadherin	--	--	--	--	--	IPR000421 [Coagulation factor 5/8 C-terminal domain] ; IPR000742[EGF-like domain]	--	--
P18892	Butyrophilin subfamily 1 member A1	BTN1A1	1037.8	1006.5	956.4	995.7	966.1	1	Molecular Function:protein binding (GO:0005515)	butyrophilin	--	--	--	--	--	IPR003877 [SPRY domain] ; IPR006574[SPRY-associated] ; IPR013106[Immunoglobulin V-set domain] ; IPR013162[CD80-like, immunoglobulin C2-set]	--	--
F1MZQ4	Butyrophilin subfamily 1 member A1	BTN1A1	568.6	597	553.9	574.8	544.4	1	Molecular Function:protein binding (GO:0005515)	butyrophilin	--	--	--	--	--	IPR003877 [SPRY domain] ; IPR006574[SPRY-associated] ; IPR013106[Immunoglobulin V-set domain] ; IPR013162[CD80-like, immunoglobulin C2-set]	--	--
E1BDX8	Dynein cytoplasmic 1 heavy chain 1	DYNC1H1	10651.5	10734.1	10353	10903	9982.7	5	Molecular Function:microtubule motor activity (GO:0003777),Molecular Function:ATP binding (GO:0005524),Biological Process:microtubule-based movement (GO:0007018),Molecular Function:ATPase activity (GO:0016887),Cellular Component:dynein complex (GO:0030286)	dynein heavy chain 1, cytosolic	--	ko04145 Phagosome ko04962 Vasopressin-regulated water reabsorption ko05132 Salmonella infection	Dyneins, heavy chain	Z	Cytoskeleton ;	IPR004273 [Dynein heavy chain domain] ; IPR011704[ATPase, dynein-related, AAA domain] ; IPR013594[Dynein heavy chain, domain-1] ; IPR013602[Dynein heavy chain, domain-2] ; IPR024317[Dynein heavy chain, P-loop containing D4 domain] ; IPR024743[Dynein heavy chain, coiled coil stalk]	--	--
E1BLF1	PATJ crumbs cell polarity complex component	PATJ	9296.8	8741.9	8530.3	8901.6	8482.5	1	Molecular Function:protein binding (GO:0005515)	InaD-like protein	--	ko04390 Hippo signaling pathway ko04530 Tight junction ko05165 Human papillomavirus infection	FOG: PDZ domain	S	Function unknown ;	IPR001478 [PDZ domain] ; IPR015132[L27-2]	--	--
A0A140T8A5	Isocitrate dehydrogenase [NADP]	IDH1	29922.4	28368.4	29008.4	29515	28485.8	1	Biological Process:oxidation-reduction process (GO:0055114)	isocitrate dehydrogenase	1.1.1.42	ko00020 Citrate cycle (TCA cycle) ko00480 Glutathione metabolism ko01100 Metabolic pathways ko01200 Carbon metabolism ko01210 2-Oxocarboxylic acid metabolism ko01230 Biosynthesis of amino acids ko04146 Peroxisome	NADP-dependent isocitrate dehydrogenase	C	Energy production and conversion ;	IPR024084 [Isopropylmalate dehydrogenase-like domain]	--	--
B2D1N9	ATP binding cassette subfamily G member 2	ABCG2	31808.9	29421.9	28819.6	28760.6	27906.7	3	Molecular Function:ATP binding (GO:0005524),Cellular Component:membrane (GO:0016020),Molecular Function:ATPase activity (GO:0016887)	ATP-binding cassette, subfamily G (WHITE), member 2	--	ko01523 Antifolate resistance ko02010 ABC transporters ko04976 Bile secretion	Transporter, ABC superfamily (Breast cancer resistance protein)	Q	Secondary metabolites biosynthesis, transport and catabolism ;	IPR003439 [ABC transporter-like] ; IPR013525[ABC-2 type transporter]	--	--
P19120	Heat shock cognate 71 kDa protein	HSPA8	17669.4	16412.4	15660.1	16118.9	15772.5	--	--	heat shock 70kDa protein 1/2/6/8	--	ko03040 Spliceosome ko04010 MAPK signaling pathway ko04141 Protein processing in endoplasmic reticulum ko04144 Endocytosis ko04213 Longevity regulating pathway - multiple species ko04612 Antigen processing and presentation ko04915 Estrogen signaling pathway ko05134 Legionellosis ko05145 Toxoplasmosis ko05162 Measles ko05164 Influenza A ko05169 Epstein-Barr virus infection	Molecular chaperones HSP70/HSC70, HSP70 superfamily	O	Posttranslational modification, protein turnover, chaperones ;	IPR013126 [Heat shock protein 70 family]	--	--
F1N6D4	Solute carrier family 34 member 2	SLC34A2	45735.3	45389.8	45334.4	45384.1	43415.6	3	Molecular Function:sodium-dependent phosphate transmembrane transporter activity (GO:0015321),Cellular Component:membrane (GO:0016020),Biological Process:sodium-dependent phosphate transport (GO:0044341)	solute carrier family 34 (sodium-dependent phosphate cotransporter)	--	--	--	--	--	IPR003841 [Sodium-dependent phosphate transport protein]	--	--
B3VTM3	Lactotransferrin		10877	12847.1	12700.3	13262.4	14172	--	--	lactotransferrin	3.4.21.-	--	--	--	--	IPR001156 [Transferrin-like domain]	--	--
P15497	Apolipoprotein A-I	APOA1	32278.4	34877.9	34442	32837.8	35951.6	4	Cellular Component:extracellular region (GO:0005576),Biological Process:lipid transport (GO:0006869),Molecular Function:lipid binding (GO:0008289),Biological Process:lipoprotein metabolic process (GO:0042157)	apolipoprotein A-I	--	ko03320 PPAR signaling pathway ko04975 Fat digestion and absorption ko04977 Vitamin digestion and absorption ko04979 Cholesterol metabolism ko05143 African trypanosomiasis	--	--	--	IPR000074 [Apolipoprotein A/E]	--	--
A0A3Q1LVC7	Ezrin	EZR	18934.1	18025.9	18290.9	18267.3	17493.2	3	Cellular Component:cytoplasm (GO:0005737),Molecular Function:cytoskeletal protein binding (GO:0008092),Cellular Component:extrinsic component of membrane (GO:0019898)	villin 2 (ezrin)	--	ko04530 Tight junction ko04670 Leukocyte transendothelial migration ko04810 Regulation of actin cytoskeleton ko04971 Gastric acid secretion ko05205 Proteoglycans in cancer ko05206 MicroRNAs in cancer	Radixin, moesin and related proteins of the ERM family	R	General function prediction only ;	IPR011259 [Ezrin/radixin/moesin, C-terminal] ; IPR018979[FERM, N-terminal] ; IPR018980[FERM, C-terminal PH-like domain] ; IPR019748[FERM central domain]	--	--
P81265	Polymeric immunoglobulin receptor	PIGR	2209	2848.9	3032	2511.1	3201	--	--	polymeric immunoglobulin receptor	--	ko04672 Intestinal immune network for IgA production	--	--	--	IPR013106 [Immunoglobulin V-set domain]	--	--
B5B0D4	Major allergen beta-lactoglobulin		6302.6	6518.6	6887.6	6908.5	7668.9	--	--	--	--	--	--	--	--	IPR000566 [Lipocalin/cytosolic fatty-acid binding domain]	--	--
A0A3Q1M193	Glycoprotein 2	GP2	24400.7	26206.4	31103.4	20940.1	33557.6	--	--	pancreatic secretory granule membrane major glycoprotein GP2	--	--	--	--	--	IPR001507 [Zona pellucida domain]	--	--
A0A3Q1M701	Progestagen-associated endometrial protein	PAEP	56.5	50.7	47.8	61	50.2	--	--	--	--	--	--	--	--	IPR000566 [Lipocalin/cytosolic fatty-acid binding domain]	--	--
Q2UVX4	Complement C3	C3	8739.9	9561.9	9640.1	10627.7	10445.7	3	Molecular Function:endopeptidase inhibitor activity (GO:0004866),Cellular Component:extracellular region (GO:0005576),Cellular Component:extracellular space (GO:0005615)	complement component 3	--	ko04145 Phagosome ko04610 Complement and coagulation cascades ko05133 Pertussis ko05134 Legionellosis ko05140 Leishmaniasis ko05142 Chagas disease (American trypanosomiasis) ko05150 Staphylococcus aureus infection ko05152 Tuberculosis ko05167 Kaposi's sarcoma-associated herpesvirus infection ko05168 Herpes simplex infection ko05203 Viral carcinogenesis ko05322 Systemic lupus erythematosus	Alpha-macroglobulin	O	Posttranslational modification, protein turnover, chaperones ;	IPR000020 [Anaphylatoxin/fibulin] ; IPR001599[Alpha-2-macroglobulin] ; IPR002890[Alpha-2-macroglobulin, N-terminal] ; IPR009048[Alpha-macroglobulin, receptor-binding] ; IPR011625[Alpha-2-macroglobulin, N-terminal 2] ; IPR011626[Alpha-macroglobulin complement component] ; IPR018933[Netrin module, non-TIMP type] ; IPR019565[Alpha-2-macroglobulin, thiol-ester bond-forming]	--	--
F1MPE1	CD109 molecule	CD109	47.9	53.4	51.9	54.2	48	3	Molecular Function:endopeptidase inhibitor activity (GO:0004866),Cellular Component:extracellular region (GO:0005576),Cellular Component:extracellular space (GO:0005615)	CD109 antigen	--	--	Alpha-macroglobulin	O	Posttranslational modification, protein turnover, chaperones ;	IPR001599 [Alpha-2-macroglobulin] ; IPR002890[Alpha-2-macroglobulin, N-terminal] ; IPR009048[Alpha-macroglobulin, receptor-binding] ; IPR011625[Alpha-2-macroglobulin, N-terminal 2] ; IPR011626[Alpha-macroglobulin complement component] ; IPR019565[Alpha-2-macroglobulin, thiol-ester bond-forming]	--	--
G5E5T5	Ig-like domain-containing protein		7070.7	6404.4	7427.5	6057.9	7232.8	--	--	immunoglobulin heavy chain	--	ko04020 Calcium signaling pathway ko04064 NF-kappa B signaling pathway ko04072 Phospholipase D signaling pathway ko04145 Phagosome ko04151 PI3K-Akt signaling pathway ko04640 Hematopoietic cell lineage ko04650 Natural killer cell mediated cytotoxicity ko04662 B cell receptor signaling pathway ko04664 Fc epsilon RI signaling pathway ko04666 Fc gamma R-mediated phagocytosis ko04672 Intestinal immune…	--	--	--	IPR003597 [Immunoglobulin C1-set]	--	--
A0A3Q1N1N6	CD109 molecule	CD109	219.7	312.2	291.7	243	247.8	3	Molecular Function:endopeptidase inhibitor activity (GO:0004866),Cellular Component:extracellular region (GO:0005576),Cellular Component:extracellular space (GO:0005615)	CD109 antigen	--	--	Alpha-macroglobulin	O	Posttranslational modification, protein turnover, chaperones ;	IPR001599 [Alpha-2-macroglobulin] ; IPR002890[Alpha-2-macroglobulin, N-terminal] ; IPR009048[Alpha-macroglobulin, receptor-binding] ; IPR011625[Alpha-2-macroglobulin, N-terminal 2] ; IPR011626[Alpha-macroglobulin complement component] ; IPR019565[Alpha-2-macroglobulin, thiol-ester bond-forming]	--	--
F1N272	Cation-transporting ATPase	ATP13A4	9350.8	9093	8757.7	9203.2	8691	5	Molecular Function:nucleotide binding (GO:0000166),Biological Process:cation transport (GO:0006812),Cellular Component:integral component of membrane (GO:0016021),Molecular Function:ATPase activity (GO:0016887),Molecular Function:metal ion binding (GO:0046872)	cation-transporting P-type ATPase 13A3/4/5	3.6.3.-	--	Cation transport ATPase	P	Inorganic ion transport and metabolism ;	IPR004014 [Cation-transporting P-type ATPase, N-terminal] ; IPR006544[P-type ATPase, subfamily V] ; IPR008250[P-type ATPase, A domain]	--	--
F1MR22	Polymeric immunoglobulin receptor	PIGR	190.9	307.6	350.8	240.8	356.6	--	--	polymeric immunoglobulin receptor	--	ko04672 Intestinal immune network for IgA production	--	--	--	IPR013106 [Immunoglobulin V-set domain]	--	--
V6F7X3	Apolipoprotein A-IV	APOA4	17959.5	16262.6	18881.6	16410	16013.1	4	Cellular Component:extracellular region (GO:0005576),Biological Process:lipid transport (GO:0006869),Molecular Function:lipid binding (GO:0008289),Biological Process:lipoprotein metabolic process (GO:0042157)	apolipoprotein A-IV	--	ko04975 Fat digestion and absorption ko04977 Vitamin digestion and absorption ko04979 Cholesterol metabolism	--	--	--	IPR000074 [Apolipoprotein A/E]	--	--
A1L5B6	Annexin	ANXA5	1200.1	1013.4	1030.6	984.9	1047.9	2	Molecular Function:calcium ion binding (GO:0005509),Molecular Function:calcium-dependent phospholipid binding (GO:0005544)	annexin A5	--	--	Annexin	U	Intracellular trafficking, secretion, and vesicular transport ;	IPR018502 [Annexin repeat]	--	--
A7Z014	TKT protein	TKT	1033.7	963	900.7	921.1	858.2	--	--	transketolase	2.2.1.1	ko00030 Pentose phosphate pathway ko01100 Metabolic pathways ko01200 Carbon metabolism ko01230 Biosynthesis of amino acids	Transketolase	G	Carbohydrate transport and metabolism ;	IPR005474 [Transketolase, N-terminal] ; IPR005475[Transketolase-like, pyrimidine-binding domain] ; IPR033248[Transketolase, C-terminal domain]	--	--
P81287	Annexin A5	ANXA5	335.1	296.8	306	274.6	299.2	2	Molecular Function:calcium ion binding (GO:0005509),Molecular Function:calcium-dependent phospholipid binding (GO:0005544)	annexin A5	--	--	Annexin	U	Intracellular trafficking, secretion, and vesicular transport ;	IPR018502 [Annexin repeat]	--	--
P50397	Rab GDP dissociation inhibitor beta	GDI2	8648.2	8148.2	7904.8	8052.8	7634.5	2	Molecular Function:GDP-dissociation inhibitor activity (GO:0005092),Biological Process:small GTPase mediated signal transduction (GO:0007264)	Rab GDP dissociation inhibitor	--	--	RAB proteins geranylgeranyltransferase component A (RAB escort protein)	O	Posttranslational modification, protein turnover, chaperones ;	IPR018203 [GDP dissociation inhibitor]	--	--
P80195	Glycosylation-dependent cell adhesion molecule 1	GLYCAM1	143219	137197	155556	141498	144076	--	--	glycosylation dependent cell adhesion molecule 1	--	ko04514 Cell adhesion molecules (CAMs)	--	--	--	IPR007906 [Glycosylation-dependent cell adhesion molecule 1]	--	--
Q2HJ49	Moesin	MSN	6291	5944.2	5862.3	5889.8	5765	3	Cellular Component:cytoplasm (GO:0005737),Molecular Function:cytoskeletal protein binding (GO:0008092),Cellular Component:extrinsic component of membrane (GO:0019898)	moesin	--	ko04530 Tight junction ko04670 Leukocyte transendothelial migration ko04810 Regulation of actin cytoskeleton ko05162 Measles ko05205 Proteoglycans in cancer	Radixin, moesin and related proteins of the ERM family	R	General function prediction only ;	IPR011259 [Ezrin/radixin/moesin, C-terminal] ; IPR018979[FERM, N-terminal] ; IPR018980[FERM, C-terminal PH-like domain] ; IPR019748[FERM central domain]	--	--
Q29443	Serotransferrin	TF	89.5	106.7	101.3	106.9	99.7	--	--	transferrin	--	ko04066 HIF-1 signaling pathway ko04216 Ferroptosis ko04978 Mineral absorption	--	--	--	IPR001156 [Transferrin-like domain]	--	--
F1N720	Toll-like receptor 2	TLR2	122.7	110.9	124.6	117.3	111.7	2	Molecular Function:protein binding (GO:0005515),Biological Process:signal transduction (GO:0007165)	toll-like receptor 2	--	ko04145 Phagosome ko04151 PI3K-Akt signaling pathway ko04620 Toll-like receptor signaling pathway ko05134 Legionellosis ko05140 Leishmaniasis ko05142 Chagas disease (American trypanosomiasis) ko05144 Malaria ko05145 Toxoplasmosis ko05146 Amoebiasis ko05152 Tuberculosis ko05161 Hepatitis B ko05162 Measles ko05168 Herpes simplex infection ko05205 Proteoglycans in cancer ko05321 Inflammatory bowel d…	FOG: Toll/interleukin receptor and related proteins containing LRR and TIR repeats	T	Signal transduction mechanisms ;	IPR000157 [Toll/interleukin-1 receptor homology (TIR) domain] ; IPR001611[Leucine-rich repeat]	--	--
Q95LA9	Toll-like receptor 2	TLR2	180.6	188	200.4	173.8	211.1	2	Molecular Function:protein binding (GO:0005515),Biological Process:signal transduction (GO:0007165)	toll-like receptor 2	--	ko04145 Phagosome ko04151 PI3K-Akt signaling pathway ko04620 Toll-like receptor signaling pathway ko05134 Legionellosis ko05140 Leishmaniasis ko05142 Chagas disease (American trypanosomiasis) ko05144 Malaria ko05145 Toxoplasmosis ko05146 Amoebiasis ko05152 Tuberculosis ko05161 Hepatitis B ko05162 Measles ko05168 Herpes simplex infection ko05205 Proteoglycans in cancer ko05321 Inflammatory bowel d…	FOG: Toll/interleukin receptor and related proteins containing LRR and TIR repeats	T	Signal transduction mechanisms ;	IPR000157 [Toll/interleukin-1 receptor homology (TIR) domain] ; IPR001611[Leucine-rich repeat]	--	--
G3X6N3	Serotransferrin	TF	460.4	377.2	413.4	405.9	393.5	--	--	transferrin	--	ko04066 HIF-1 signaling pathway ko04216 Ferroptosis ko04978 Mineral absorption	--	--	--	IPR001156 [Transferrin-like domain]	--	--
P17697	Clusterin	CLU	8529.2	12842.6	11278.9	11193.6	12186.7	--	--	clusterin	--	ko04610 Complement and coagulation cascades	--	--	--	IPR000753 [Clusterin-like]	--	--
F1MC48	IQ motif containing GTPase activating protein 1	IQGAP1	6540.1	6473.8	6188.4	6504	6040.5	2	Molecular Function:protein binding (GO:0005515),Biological Process:regulation of GTPase activity (GO:0043087)	Ras GTPase-activating-like protein IQGAP1	--	ko04520 Adherens junction ko04810 Regulation of actin cytoskeleton ko05205 Proteoglycans in cancer	Ras GTPase-activating protein family - IQGAP	T	Signal transduction mechanisms ;	IPR000048 [IQ motif, EF-hand binding site] ; IPR000593[RasGAP protein, C-terminal] ; IPR001715[Calponin homology domain] ; IPR001936[Ras GTPase-activating protein]	--	--
P60712	Actin, cytoplasmic 1	ACTB	3609.5	3761.2	3730.5	3953.5	3850.5	--	--	actin beta/gamma 1	--	ko04015 Rap1 signaling pathway ko04145 Phagosome ko04210 Apoptosis ko04390 Hippo signaling pathway ko04510 Focal adhesion ko04520 Adherens junction ko04530 Tight junction ko04611 Platelet activation ko04670 Leukocyte transendothelial migration ko04810 Regulation of actin cytoskeleton ko04919 Thyroid hormone signaling pathway ko04921 Oxytocin signaling pathway ko05100 Bacterial invasion of epithel…	Actin and related proteins	Z	Cytoskeleton ;	IPR004000 [Actin family]	--	--
Q76LV2	Heat shock protein HSP 90-alpha	HSP90AA1	5176.3	5121.9	4824.4	5180.6	4723	4	Molecular Function:ATP binding (GO:0005524),Biological Process:protein folding (GO:0006457),Biological Process:response to stress (GO:0006950),Molecular Function:unfolded protein binding (GO:0051082)	molecular chaperone HtpG	--	ko04141 Protein processing in endoplasmic reticulum ko04151 PI3K-Akt signaling pathway ko04217 Necroptosis ko04612 Antigen processing and presentation ko04621 NOD-like receptor signaling pathway ko04657 IL-17 signaling pathway ko04659 Th17 cell differentiation ko04914 Progesterone-mediated oocyte maturation ko04915 Estrogen signaling pathway ko05200 Pathways in cancer ko05215 Prostate cancer ko05…	Molecular chaperone (HSP90 family)	O	Posttranslational modification, protein turnover, chaperones ;	IPR001404 [Heat shock protein Hsp90 family] ; IPR003594[Histidine kinase-like ATPase, C-terminal domain]	--	--
Q3SYU2	Elongation factor 2	EEF2	9993.3	9817.5	9443.7	10116.3	9180.3	1	Molecular Function:GTP binding (GO:0005525)	elongation factor 2	--	ko04152 AMPK signaling pathway ko04921 Oxytocin signaling pathway	Elongation factor 2	J	Translation, ribosomal structure and biogenesis ;	IPR000640 [Translation elongation factor EFG, V domain] ; IPR004161[Translation elongation factor EFTu-like, domain 2] ; IPR005517[Translation elongation factor EFG/EF2, domain IV] ; IPR009022[Elongation factor G, III-V domain]	--	--
Q6B855	Transketolase	TKT	122.2	131.2	134.7	163.9	140.7	--	--	transketolase	2.2.1.1	ko00030 Pentose phosphate pathway ko01100 Metabolic pathways ko01200 Carbon metabolism ko01230 Biosynthesis of amino acids	Transketolase	G	Carbohydrate transport and metabolism ;	IPR005474 [Transketolase, N-terminal] ; IPR005475[Transketolase-like, pyrimidine-binding domain] ; IPR033248[Transketolase, C-terminal domain]	--	--
Q0VCU1	Cytoplasmic aconitate hydratase	ACO1	150.8	146.4	126.7	122.2	115.8	1	Biological Process:metabolic process (GO:0008152)	aconitate hydratase	4.2.1.3	ko00020 Citrate cycle (TCA cycle) ko00630 Glyoxylate and dicarboxylate metabolism ko01100 Metabolic pathways ko01200 Carbon metabolism ko01210 2-Oxocarboxylic acid metabolism ko01230 Biosynthesis of amino acids	RNA-binding translational regulator IRP (aconitase superfamily)	AJ	RNA processing and modification ; Translation, ribosomal structure and biogenesis ;	IPR000573 [Aconitase A/isopropylmalate dehydratase small subunit, swivel domain] ; IPR001030[Aconitase/3-isopropylmalate dehydratase large subunit, alpha/beta/alpha domain]	--	--
A0A3Q1MHC4	Aconitase 1	ACO1	102.8	88.2	83.1	84.2	78.1	1	Biological Process:metabolic process (GO:0008152)	aconitate hydratase	4.2.1.3	ko00020 Citrate cycle (TCA cycle) ko00630 Glyoxylate and dicarboxylate metabolism ko01100 Metabolic pathways ko01200 Carbon metabolism ko01210 2-Oxocarboxylic acid metabolism ko01230 Biosynthesis of amino acids	RNA-binding translational regulator IRP (aconitase superfamily)	AJ	RNA processing and modification ; Translation, ribosomal structure and biogenesis ;	IPR000573 [Aconitase A/isopropylmalate dehydratase small subunit, swivel domain] ; IPR001030[Aconitase/3-isopropylmalate dehydratase large subunit, alpha/beta/alpha domain]	--	--
A0A3Q1M032	Ig-like domain-containing protein		6068.4	5385.5	5832.2	4851.2	5385.4	--	--	immunoglobulin heavy chain	--	ko04020 Calcium signaling pathway ko04064 NF-kappa B signaling pathway ko04072 Phospholipase D signaling pathway ko04145 Phagosome ko04151 PI3K-Akt signaling pathway ko04640 Hematopoietic cell lineage ko04650 Natural killer cell mediated cytotoxicity ko04662 B cell receptor signaling pathway ko04664 Fc epsilon RI signaling pathway ko04666 Fc gamma R-mediated phagocytosis ko04672 Intestinal immune…	--	--	--	IPR003597 [Immunoglobulin C1-set]	--	--
Q76LV1	Heat shock protein HSP 90-beta	HSP90AB1	4073.1	4245.7	4057	4192.2	3912.1	4	Molecular Function:ATP binding (GO:0005524),Biological Process:protein folding (GO:0006457),Biological Process:response to stress (GO:0006950),Molecular Function:unfolded protein binding (GO:0051082)	molecular chaperone HtpG	--	ko04141 Protein processing in endoplasmic reticulum ko04151 PI3K-Akt signaling pathway ko04217 Necroptosis ko04612 Antigen processing and presentation ko04621 NOD-like receptor signaling pathway ko04657 IL-17 signaling pathway ko04659 Th17 cell differentiation ko04914 Progesterone-mediated oocyte maturation ko04915 Estrogen signaling pathway ko05200 Pathways in cancer ko05215 Prostate cancer ko05…	Molecular chaperone (HSP90 family)	O	Posttranslational modification, protein turnover, chaperones ;	IPR001404 [Heat shock protein Hsp90 family] ; IPR003594[Histidine kinase-like ATPase, C-terminal domain]	--	--
P49951	Clathrin heavy chain 1	CLTC	5636.4	5481	5193.5	5524.8	5211.6	5	Molecular Function:structural molecule activity (GO:0005198),Biological Process:intracellular protein transport (GO:0006886),Biological Process:vesicle-mediated transport (GO:0016192),Cellular Component:clathrin coat of trans-Golgi network vesicle (GO:0030130),Cellular Component:clathrin coat of coated pit (GO:0030132)	clathrin heavy chain	--	ko04142 Lysosome ko04144 Endocytosis ko04721 Synaptic vesicle cycle ko04961 Endocrine and other factor-regulated calcium reabsorption ko05016 Huntington's disease ko05100 Bacterial invasion of epithelial cells	Vesicle coat protein clathrin, heavy chain	U	Intracellular trafficking, secretion, and vesicular transport ;	IPR000547 [Clathrin, heavy chain/VPS, 7-fold repeat] ; IPR015348[Clathrin, heavy chain, linker, core motif] ; IPR022365[Clathrin, heavy chain, propeller repeat]	--	--
A0A3Q1M3L6	Ig-like domain-containing protein		7693.8	10098.9	9859	9269.7	10694.4	--	--	immunoglobulin heavy chain	--	ko04020 Calcium signaling pathway ko04064 NF-kappa B signaling pathway ko04072 Phospholipase D signaling pathway ko04145 Phagosome ko04151 PI3K-Akt signaling pathway ko04640 Hematopoietic cell lineage ko04650 Natural killer cell mediated cytotoxicity ko04662 B cell receptor signaling pathway ko04664 Fc epsilon RI signaling pathway ko04666 Fc gamma R-mediated phagocytosis ko04672 Intestinal immune…	--	--	--	IPR003597 [Immunoglobulin C1-set]	--	--
F1MHC2	Syntaxin binding protein 2	STXBP2	5849.9	5448.3	5274.9	5481.2	5010.7	2	Biological Process:vesicle docking involved in exocytosis (GO:0006904),Biological Process:vesicle-mediated transport (GO:0016192)	syntaxin-binding protein 2	--	--	Vesicle trafficking protein Sec1	U	Intracellular trafficking, secretion, and vesicular transport ;	IPR001619 [Sec1-like protein]	--	--
A1L555	Prosaposin	PSAP	119	195.3	230.7	207.3	209.6	1	Biological Process:lipid metabolic process (GO:0006629)	saposin	--	ko04142 Lysosome	Prosaposin	IG	Lipid transport and metabolism ; Carbohydrate transport and metabolism ;	IPR003119 [Saposin A-type domain] ; IPR007856[Saposin-like type B, region 1] ; IPR008138[Saposin B type, region 2]	--	--
Q3ZC87	Pyruvate kinase (Fragment)	PKM2	7723.9	7610.8	7436.4	7698.2	7458.4	4	Molecular Function:magnesium ion binding (GO:0000287),Molecular Function:pyruvate kinase activity (GO:0004743),Biological Process:glycolytic process (GO:0006096),Molecular Function:potassium ion binding (GO:0030955)	pyruvate kinase	2.7.1.40	ko00010 Glycolysis / Gluconeogenesis ko00230 Purine metabolism ko00620 Pyruvate metabolism ko01100 Metabolic pathways ko01200 Carbon metabolism ko01230 Biosynthesis of amino acids ko04922 Glucagon signaling pathway ko04930 Type II diabetes mellitus ko05165 Human papillomavirus infection ko05203 Viral carcinogenesis ko05230 Central carbon metabolism in cancer	Pyruvate kinase	G	Carbohydrate transport and metabolism ;	IPR015793 [Pyruvate kinase, barrel] ; IPR015795[Pyruvate kinase, C-terminal]	--	--
Q05927	5-nucleotidase	NT5E	470.2	429.2	424	485.9	412.9	2	Biological Process:nucleotide catabolic process (GO:0009166),Molecular Function:hydrolase activity (GO:0016787)	5'-nucleotidase	3.1.3.5	ko00230 Purine metabolism ko00240 Pyrimidine metabolism ko00760 Nicotinate and nicotinamide metabolism ko01100 Metabolic pathways	5' nucleotidase	F	Nucleotide transport and metabolism ;	IPR004843 [Calcineurin-like phosphoesterase domain, ApaH type] ; IPR008334[5'-Nucleotidase, C-terminal]	--	--
P26779	Prosaposin	PSAP	82	108.6	157.5	118.3	155.9	1	Biological Process:lipid metabolic process (GO:0006629)	saposin	--	ko04142 Lysosome	Prosaposin	IG	Lipid transport and metabolism ; Carbohydrate transport and metabolism ;	IPR003119 [Saposin A-type domain] ; IPR007856[Saposin-like type B, region 1] ; IPR008138[Saposin B type, region 2]	--	--
Q32LP2	Radixin	RDX	3242.6	3026.6	3014.4	3042.5	3032.7	3	Cellular Component:cytoplasm (GO:0005737),Molecular Function:cytoskeletal protein binding (GO:0008092),Cellular Component:extrinsic component of membrane (GO:0019898)	radixin	--	ko04530 Tight junction ko04810 Regulation of actin cytoskeleton ko05205 Proteoglycans in cancer ko05206 MicroRNAs in cancer	Radixin, moesin and related proteins of the ERM family	R	General function prediction only ;	IPR011259 [Ezrin/radixin/moesin, C-terminal] ; IPR018979[FERM, N-terminal] ; IPR018980[FERM, C-terminal PH-like domain] ; IPR019748[FERM central domain]	--	--
Q5EA88	Glycerol-3-phosphate dehydrogenase [NAD(+)], cytoplasmic	GPD1	6410.4	6039.4	6181	6340.8	5979.4	5	Molecular Function:glycerol-3-phosphate dehydrogenase [NAD+] activity (GO:0004367),Biological Process:carbohydrate metabolic process (GO:0005975),Biological Process:glycerol-3-phosphate catabolic process (GO:0046168),Molecular Function:NAD binding (GO:0051287),Biological Process:oxidation-reduction process (GO:0055114)	glycerol-3-phosphate dehydrogenase (NAD+)	1.1.1.8	ko00564 Glycerophospholipid metabolism	Glycerol-3-phosphate dehydrogenase/dihydroxyacetone 3-phosphate reductase	C	Energy production and conversion ;	IPR006109 [Glycerol-3-phosphate dehydrogenase, NAD-dependent, C-terminal] ; IPR011128[Glycerol-3-phosphate dehydrogenase, NAD-dependent, N-terminal]	--	--
P68103	Elongation factor 1-alpha 1	EEF1A1	3268.1	3263.7	3151.7	3337	3145.4	1	Molecular Function:GTP binding (GO:0005525)	elongation factor 1-alpha	--	ko03013 RNA transport ko05134 Legionellosis	Translation elongation factor EF-1 alpha/Tu	J	Translation, ribosomal structure and biogenesis ;	IPR004160 [Translation elongation factor EFTu/EF1A, C-terminal] ; IPR004161[Translation elongation factor EFTu-like, domain 2]	--	--
A0A3Q1MCG3	5-nucleotidase	NT5E	267.8	251.6	257.7	214.3	220.4	2	Biological Process:nucleotide catabolic process (GO:0009166),Molecular Function:hydrolase activity (GO:0016787)	5'-nucleotidase	3.1.3.5	ko00230 Purine metabolism ko00240 Pyrimidine metabolism ko00760 Nicotinate and nicotinamide metabolism ko01100 Metabolic pathways	5' nucleotidase	F	Nucleotide transport and metabolism ;	IPR004843 [Calcineurin-like phosphoesterase domain, ApaH type] ; IPR008334[5'-Nucleotidase, C-terminal]	--	--
A2I7N0	Serpin A3-4	SERPINA3-4	857.8	1267.3	1077.4	1090.7	1188.2	--	--	serpin peptidase inhibitor, clade A	--	--	Serpin	V	Defense mechanisms ;	IPR023796 [Serpin domain]	--	--
Q27975	Heat shock 70 kDa protein 1A	HSPA1A	2615.6	2277.7	2074.4	2275.5	2054	--	--	heat shock 70kDa protein 1/2/6/8	--	ko03040 Spliceosome ko04010 MAPK signaling pathway ko04141 Protein processing in endoplasmic reticulum ko04144 Endocytosis ko04213 Longevity regulating pathway - multiple species ko04612 Antigen processing and presentation ko04915 Estrogen signaling pathway ko05134 Legionellosis ko05145 Toxoplasmosis ko05162 Measles ko05164 Influenza A ko05169 Epstein-Barr virus infection	Molecular chaperones HSP70/HSC70, HSP70 superfamily	O	Posttranslational modification, protein turnover, chaperones ;	IPR013126 [Heat shock protein 70 family]	--	--
Q07130	UTP--glucose-1-phosphate uridylyltransferase	UGP2	7061.9	6828.7	6469.6	6719.3	6360.4	2	Biological Process:metabolic process (GO:0008152),Molecular Function:uridylyltransferase activity (GO:0070569)	UTP--glucose-1-phosphate uridylyltransferase	2.7.7.9	ko00040 Pentose and glucuronate interconversions ko00052 Galactose metabolism ko00500 Starch and sucrose metabolism ko00520 Amino sugar and nucleotide sugar metabolism ko01100 Metabolic pathways	UDP-glucose pyrophosphorylase	G	Carbohydrate transport and metabolism ;	IPR002618 [UDPGP family]	--	--
F1MJQ1	RAB7A, member RAS onco family	RAB7A	8629.1	8358.1	7713.9	8129.8	7540.9	2	Molecular Function:GTP binding (GO:0005525),Biological Process:small GTPase mediated signal transduction (GO:0007264)	Ras-related protein Rab-7A	--	ko04137 Mitophagy - animal ko04140 Autophagy - animal ko04144 Endocytosis ko04145 Phagosome ko05132 Salmonella infection ko05146 Amoebiasis ko05152 Tuberculosis	Ras-related GTPase	R	General function prediction only ;	IPR001806 [Small GTPase superfamily]	--	--
F1MB08	phosphopyruvate hydratase	ENO1	7442.2	6982.7	6800.9	7092.5	6530	--	--	enolase	4.2.1.11	ko00010 Glycolysis / Gluconeogenesis ko01100 Metabolic pathways ko01200 Carbon metabolism ko01230 Biosynthesis of amino acids ko03018 RNA degradation ko04066 HIF-1 signaling pathway	Enolase	G	Carbohydrate transport and metabolism ;	IPR020810 [Enolase, C-terminal TIM barrel domain] ; IPR020811[Enolase, N-terminal]	--	--
G3MXZ0	Lactoperoxidase	LPO	4818.9	5571.6	5696.9	5547.6	5528.8	--	--	lactoperoxidase	1.11.1.7	ko04970 Salivary secretion	Peroxidase/oxygenase	R	General function prediction only ;	IPR019791 [Haem peroxidase, animal]	--	--
Q0IIG8	Ras-related protein Rab-18	RAB18	12145.6	11102.4	10877.1	10953.9	10436.1	2	Molecular Function:GTP binding (GO:0005525),Biological Process:small GTPase mediated signal transduction (GO:0007264)	Ras-related protein Rab-18	--	--	GTPase Rab18, small G protein superfamily	R	General function prediction only ;	IPR001806 [Small GTPase superfamily]	--	--
A1L528	RAB1A, member RAS onco family	RAB1A	5034.6	4899.6	5034.7	4988	4871.4	2	Molecular Function:GTP binding (GO:0005525),Biological Process:small GTPase mediated signal transduction (GO:0007264)	Ras-related protein Rab-1B	--	ko05134 Legionellosis	GTPase Rab1/YPT1, small G protein superfamily, and related GTP-binding proteins	TU	Signal transduction mechanisms ; Intracellular trafficking, secretion, and vesicular transport ;	IPR001806 [Small GTPase superfamily]	--	--
P26201	Platelet glycoprotein 4	CD36	44352.3	40988.4	40137.4	39950.2	41599	1	Cellular Component:membrane (GO:0016020)	CD36 antigen	--	ko03320 PPAR signaling pathway ko04145 Phagosome ko04152 AMPK signaling pathway ko04512 ECM-receptor interaction ko04640 Hematopoietic cell lineage ko04920 Adipocytokine signaling pathway ko04931 Insulin resistance ko04975 Fat digestion and absorption ko04979 Cholesterol metabolism ko05144 Malaria	Plasma membrane glycoprotein CD36 and related membrane receptors	T	Signal transduction mechanisms ;	IPR002159 [CD36 family]	--	--
P27479	Polyunsaturated fatty acid lipoxygenase ALOX15	ALOX15	3902.2	3883.9	3822.9	3888.9	3746.6	3	Molecular Function:protein binding (GO:0005515),Molecular Function:metal ion binding (GO:0046872),Biological Process:oxidation-reduction process (GO:0055114)	arachidonate 15-lipoxygenase	1.13.11.33	ko00590 Arachidonic acid metabolism ko00591 Linoleic acid metabolism ko01100 Metabolic pathways ko04216 Ferroptosis ko04217 Necroptosis ko04726 Serotonergic synapse	--	--	--	IPR001024 [PLAT/LH2 domain] ; IPR013819[Lipoxygenase, C-terminal]	--	--
A0A3Q1LUB6	Myosin VA	MYO5A	4592.4	4637.4	4431	4724.9	4448.1	4	Molecular Function:motor activity (GO:0003774),Molecular Function:protein binding (GO:0005515),Molecular Function:ATP binding (GO:0005524),Cellular Component:myosin complex (GO:0016459)	myosin V	--	--	Myosin class V heavy chain	Z	Cytoskeleton ;	IPR000048 [IQ motif, EF-hand binding site] ; IPR001609[Myosin head, motor domain] ; IPR002710[Dilute domain]	--	--
A0A452DHZ5	Nucleobindin 1	NUCB1	3314.3	3090.8	3832	3691.8	3625.4	1	Molecular Function:calcium ion binding (GO:0005509)	nucleobindin	--	--	DNA-binding protein of the nucleobindin family	R	General function prediction only ;	IPR002048 [EF-hand domain]	--	--
P00727	Cytosol aminopeptidase	LAP3	6099.1	5990.6	5787.7	5992.9	5493.9	3	Molecular Function:aminopeptidase activity (GO:0004177),Cellular Component:intracellular (GO:0005622),Biological Process:proteolysis (GO:0006508)	--	--	ko00330 Arginine and proline metabolism ko00480 Glutathione metabolism ko01100 Metabolic pathways	Predicted aminopeptidase of the M17 family	R	General function prediction only ;	IPR000819 [Peptidase M17, leucyl aminopeptidase, C-terminal] ; IPR008283[Peptidase M17, leucyl aminopeptidase, N-terminal]	--	--
Q95122	Monocyte differentiation antigen CD14	CD14	4731	4780.6	4620.2	4647.9	4656.6	1	Molecular Function:protein binding (GO:0005515)	monocyte differentiation antigen CD14	--	ko04010 MAPK signaling pathway ko04064 NF-kappa B signaling pathway ko04145 Phagosome ko04620 Toll-like receptor signaling pathway ko04640 Hematopoietic cell lineage ko04810 Regulation of actin cytoskeleton ko05132 Salmonella infection ko05133 Pertussis ko05134 Legionellosis ko05146 Amoebiasis ko05152 Tuberculosis ko05202 Transcriptional misregulation in cancer ko05221 Acute myeloid leukemia	--	--	--	IPR001611 [Leucine-rich repeat]	--	--
E1BMJ0	Serpin family G member 1	SERPING1	294.1	346.3	316.4	344.6	321.3	--	--	C1 inhibitor	--	ko04610 Complement and coagulation cascades ko05133 Pertussis	Serpin	V	Defense mechanisms ;	IPR023796 [Serpin domain]	--	--
A0A3Q1NJR8	Antithrombin-III	SERPINC1	4736.3	6959.1	6093.5	6428.5	6872.2	--	--	antithrombin III	--	ko04610 Complement and coagulation cascades	Serpin	V	Defense mechanisms ;	IPR023796 [Serpin domain]	--	--
P50448	Factor XIIa inhibitor		217.7	185.8	167.1	202	190.4	--	--	C1 inhibitor	--	ko04610 Complement and coagulation cascades ko05133 Pertussis	Serpin	V	Defense mechanisms ;	IPR023796 [Serpin domain]	--	--
E1BNE5	RAB11 family interacting protein 5	RAB11FIP5	4344.3	4036.7	3979.4	4016.2	3858.3	1	Molecular Function:protein binding (GO:0005515)	Rab11 family-interacting protein 1/2/5	--	ko04144 Endocytosis	--	--	--	IPR000008 [C2 domain] ; IPR019018[Rab-binding domain FIP-RBD]	--	--
G3N2D8	Glutathione hydrolase	GGT1	15532.2	15025.5	14371.3	14651.2	13958.3	2	Molecular Function:gamma-glutamyltransferase activity (GO:0003840),Biological Process:glutathione metabolic process (GO:0006749)	--	--	ko00430 Taurine and hypotaurine metabolism ko00480 Glutathione metabolism ko00590 Arachidonic acid metabolism ko01100 Metabolic pathways	Gamma-glutamyltransferase	E	Amino acid transport and metabolism ;	IPR000101 [Gamma-glutamyltranspeptidase]	--	--
Q9TTE1	Serpin A3-1	SERPINA3-1	1956.8	3326	2673.8	2694	2826.2	--	--	serpin peptidase inhibitor, clade A	--	--	Serpin	V	Defense mechanisms ;	IPR023796 [Serpin domain]	--	--
Q3ZC84	Cytosolic non-specific dipeptidase	CNDP2	4254.8	4329.9	4235.5	4536	4114.6	2	Biological Process:metabolic process (GO:0008152),Molecular Function:hydrolase activity (GO:0016787)	cytosolic nonspecific dipeptidase	3.4.13.18	ko00330 Arginine and proline metabolism ko00340 Histidine metabolism ko00410 beta-Alanine metabolism ko01100 Metabolic pathways	Metalloexopeptidases	E	Amino acid transport and metabolism ;	IPR002933 [Peptidase M20] ; IPR011650[Peptidase M20, dimerisation domain]	--	--
A0A3Q1N570	Membrane cofactor protein	CD46	1158.6	1106.3	1114.7	1214.6	1178.2	--	--	membrane cofactor protein	--	ko04610 Complement and coagulation cascades ko05162 Measles	--	--	--	IPR000436 [Sushi/SCR/CCP domain]	--	--
G3N1U4	Endopin 1b	SERPINA3-3	924.7	1341.7	1278.1	1161.5	1333.5	--	--	serpin peptidase inhibitor, clade A	--	--	Serpin	V	Defense mechanisms ;	IPR023796 [Serpin domain]	--	--
P62261	14-3-3 protein epsilon	YWHAE	6143.6	6155.8	6075.8	6392.9	6222.2	--	--	14-3-3 protein epsilon	--	ko04110 Cell cycle ko04114 Oocyte meiosis ko04151 PI3K-Akt signaling pathway ko04390 Hippo signaling pathway ko04722 Neurotrophin signaling pathway ko05169 Epstein-Barr virus infection ko05203 Viral carcinogenesis	Multifunctional chaperone (14-3-3 family)	O	Posttranslational modification, protein turnover, chaperones ;	IPR023410 [14-3-3 domain]	--	--
P21856	Rab GDP dissociation inhibitor alpha	GDI1	2929.4	2832.2	2760.5	2916.5	2743.7	2	Molecular Function:GDP-dissociation inhibitor activity (GO:0005092),Biological Process:small GTPase mediated signal transduction (GO:0007264)	Rab GDP dissociation inhibitor	--	--	RAB proteins geranylgeranyltransferase component A (RAB escort protein)	O	Posttranslational modification, protein turnover, chaperones ;	IPR018203 [GDP dissociation inhibitor]	--	--
E1BIQ8	Protein PALS1	PALS1	5195.3	4743.8	4557.5	4744.1	4710.1	1	Molecular Function:protein binding (GO:0005515)	MAGUK p55 subfamily member 5	--	ko04390 Hippo signaling pathway ko04530 Tight junction ko05165 Human papillomavirus infection	Calcium/calmodulin-dependent serine protein kinase/membrane-associated guanylate kinase	T	Signal transduction mechanisms ;	IPR001478 [PDZ domain] ; IPR008145[Guanylate kinase/L-type calcium channel beta subunit] ; IPR011511[Variant SH3 domain] ; IPR014775[L27 domain, C-terminal] ; IPR015145[L27-N]	--	--
A0A3Q1M3N4	Myosin IC	MYO1C	5280.9	5079.1	4974.1	5104.2	4708.9	4	Molecular Function:motor activity (GO:0003774),Molecular Function:protein binding (GO:0005515),Molecular Function:ATP binding (GO:0005524),Cellular Component:myosin complex (GO:0016459)	myosin I	--	--	Myosin class I heavy chain	Z	Cytoskeleton ;	IPR000048 [IQ motif, EF-hand binding site] ; IPR001609[Myosin head, motor domain] ; IPR010926[Class I myosin tail homology domain]	--	--
F1MUP9	Vesicle amine transport 1	VAT1	5070.7	4735.9	4563.5	4707.1	4488.7	1	Biological Process:oxidation-reduction process (GO:0055114)	--	--	--	Predicted quinone oxidoreductase	CR	Energy production and conversion ; General function prediction only ;	IPR013154 [Alcohol dehydrogenase, N-terminal]	--	--
P55859	Purine nucleoside phosphorylase	PNP	4221.7	4031.1	3890	4053.6	3709.1	2	Molecular Function:catalytic activity (GO:0003824),Biological Process:nucleoside metabolic process (GO:0009116)	purine-nucleoside phosphorylase	2.4.2.1	ko00230 Purine metabolism ko00240 Pyrimidine metabolism ko00760 Nicotinate and nicotinamide metabolism ko01100 Metabolic pathways	Purine nucleoside phosphorylase	F	Nucleotide transport and metabolism ;	IPR000845 [Nucleoside phosphorylase domain]	--	--
A5D7Q6	PCDHGA2 protein	PCDHGA2	3103.5	3013.5	2858.6	2965.9	2878.8	3	Molecular Function:calcium ion binding (GO:0005509),Biological Process:homophilic cell adhesion via plasma membrane adhesion molecules (GO:0007156),Cellular Component:membrane (GO:0016020)	protocadherin gamma subfamily A	--	--	FOG: Cadherin repeats	S	Function unknown ;	IPR002126 [Cadherin] ; IPR013164[Cadherin, N-terminal] ; IPR032455[Cadherin, cytoplasmic C-terminal domain]	--	--
A0A3S5ZPM3	6-phosphogluconate dehydrogenase, decarboxylating	PGD	4578.2	4550.1	4464.1	4722.9	4488.3	3	Molecular Function:phosphogluconate dehydrogenase (decarboxylating) activity (GO:0004616),Biological Process:pentose-phosphate shunt (GO:0006098),Biological Process:oxidation-reduction process (GO:0055114)	--	--	ko00030 Pentose phosphate pathway ko00480 Glutathione metabolism ko01100 Metabolic pathways ko01200 Carbon metabolism	6-phosphogluconate dehydrogenase	G	Carbohydrate transport and metabolism ;	IPR006114 [6-phosphogluconate dehydrogenase, C-terminal] ; IPR006115[6-phosphogluconate dehydrogenase, NADP-binding]	--	--
Q3SX32	Perilipin	PLIN3	4548.9	4102	4085.3	4315.7	4076.4	--	--	perilipin-3	--	--	--	--	--	IPR004279 [Perilipin]	--	--
Q2T9M8	Synaptosomal-associated protein	SNAP23	5274.3	4763.4	4655.9	4704.4	4567.5	--	--	synaptosomal-associated protein 23	--	ko04130 SNARE interactions in vesicular transport ko04611 Platelet activation	SNAP-25 (synaptosome-associated protein) component of SNARE complex	U	Intracellular trafficking, secretion, and vesicular transport ;	IPR000928 [SNAP-25]	--	--
Q2HJH2	Ras-related protein Rab-1B	RAB1B	2056.6	1893.9	2054.9	2068	2035.7	2	Molecular Function:GTP binding (GO:0005525),Biological Process:small GTPase mediated signal transduction (GO:0007264)	Ras-related protein Rab-1B	--	ko05134 Legionellosis	GTPase Rab1/YPT1, small G protein superfamily, and related GTP-binding proteins	TU	Signal transduction mechanisms ; Intracellular trafficking, secretion, and vesicular transport ;	IPR001806 [Small GTPase superfamily]	--	--
Q32KV6	Nucleotide exchange factor SIL1	SIL1	3609.7	5380.8	4948	4932.2	5058.7	--	--	nucleotide exchange factor SIL1	--	ko04141 Protein processing in endoplasmic reticulum	Armadillo/beta-catenin-like repeat-containing protein	O	Posttranslational modification, protein turnover, chaperones ;	--	--	--
Q3B7N2	Alpha-actinin-1	ACTN1	2349.6	2481.3	2272.5	2352.3	2137.5	1	Molecular Function:protein binding (GO:0005515)	actinin alpha 1/4	--	ko04510 Focal adhesion ko04520 Adherens junction ko04530 Tight junction ko04670 Leukocyte transendothelial migration ko04810 Regulation of actin cytoskeleton ko05146 Amoebiasis ko05203 Viral carcinogenesis ko05322 Systemic lupus erythematosus	Ca2+-binding actin-bundling protein (actinin), alpha chain (EF-Hand protein superfamily)	Z	Cytoskeleton ;	IPR001715 [Calponin homology domain] ; IPR002017[Spectrin repeat] ; IPR014837[EF-hand, Ca insensitive]	--	--
F1MDQ6	cGMP-dependent protein kinase	PRKG2	6001	5799.8	5734.6	6119.1	5732.4	3	Molecular Function:protein kinase activity (GO:0004672),Molecular Function:ATP binding (GO:0005524),Biological Process:protein phosphorylation (GO:0006468)	cGMP-dependent protein kinase 2	2.7.11.12	ko04022 cGMP-PKG signaling pathway ko04540 Gap junction ko04611 Platelet activation ko04713 Circadian entrainment ko04730 Long-term depression ko04740 Olfactory transduction ko04923 Regulation of lipolysis in adipocytes ko04924 Renin secretion ko04970 Salivary secretion	cGMP-dependent protein kinase	T	Signal transduction mechanisms ;	IPR000595 [Cyclic nucleotide-binding domain] ; IPR000719[Protein kinase domain]	--	--
A0A3Q1MGH4	Membrane cofactor protein	CD46	56.5	58	50.5	52.6	51.1	--	--	membrane cofactor protein	--	ko04610 Complement and coagulation cascades ko05162 Measles	--	--	--	IPR000436 [Sushi/SCR/CCP domain]	--	--
P61585	Transforming protein RhoA	RHOA	4190.1	3843.4	3982.6	4086.8	3658.8	2	Molecular Function:GTP binding (GO:0005525),Biological Process:small GTPase mediated signal transduction (GO:0007264)	Ras homolog gene family, member A	--	ko04014 Ras signaling pathway ko04015 Rap1 signaling pathway ko04022 cGMP-PKG signaling pathway ko04024 cAMP signaling pathway ko04062 Chemokine signaling pathway ko04071 Sphingolipid signaling pathway ko04072 Phospholipase D signaling pathway ko04144 Endocytosis ko04150 mTOR signaling pathway ko04270 Vascular smooth muscle contraction ko04310 Wnt signaling pathway ko04350 TGF-beta signaling path…	Ras-related small GTPase, Rho type	R	General function prediction only ;	IPR001806 [Small GTPase superfamily]	--	--
A0A3Q1N6T1	NADH-cytochrome b5 reductase	CYB5R3	5131.4	4699.2	4423.8	4622.8	4299.1	2	Molecular Function:oxidoreductase activity (GO:0016491),Biological Process:oxidation-reduction process (GO:0055114)	cytochrome-b5 reductase	1.6.2.2	ko00520 Amino sugar and nucleotide sugar metabolism	NADH-cytochrome b-5 reductase	HC	Coenzyme transport and metabolism ; Energy production and conversion ;	IPR001433 [Oxidoreductase FAD/NAD(P)-binding] ; IPR008333[Oxidoreductase, FAD-binding domain]	--	--
P02662	Alpha-S1-casein	CSN1S1	8324.2	8365.1	9405.1	9779.2	10608.2	3	Molecular Function:transporter activity (GO:0005215),Cellular Component:extracellular region (GO:0005576),Biological Process:transport (GO:0006810)	alpha-S1-casein	--	--	--	--	--	IPR001588 [Casein, alpha/beta]	--	--
Q0VCK0	Bifunctional purine biosynthesis protein ATIC	ATIC	4260.4	4122.4	4108.2	4353.1	4048.7	3	Molecular Function:IMP cyclohydrolase activity (GO:0003937),Molecular Function:phosphoribosylaminoimidazolecarboxamide formyltransferase activity (GO:0004643),Biological Process:purine nucleotide biosynthetic process (GO:0006164)	--	--	ko00230 Purine metabolism ko00670 One carbon pool by folate ko01100 Metabolic pathways ko01523 Antifolate resistance	AICAR transformylase/IMP cyclohydrolase/methylglyoxal synthase	F	Nucleotide transport and metabolism ;	IPR002695 [AICARFT/IMPCHase bienzyme] ; IPR011607[Methylglyoxal synthase-like domain]	--	--
P10790	Fatty acid-binding protein, heart	FABP3	8094.6	6353	6523.2	6651.2	5663	--	--	fatty acid-binding protein 3, muscle and heart	--	ko03320 PPAR signaling pathway	Fatty acid-binding protein FABP	I	Lipid transport and metabolism ;	IPR000566 [Lipocalin/cytosolic fatty-acid binding domain]	--	--
A6QLL8	Fructose-bisphosphate aldolase	ALDOA	4600.1	4528.9	4418.9	4541.2	4469.8	2	Molecular Function:fructose-bisphosphate aldolase activity (GO:0004332),Biological Process:glycolytic process (GO:0006096)	fructose-bisphosphate aldolase, class I	4.1.2.13	ko00010 Glycolysis / Gluconeogenesis ko00030 Pentose phosphate pathway ko00051 Fructose and mannose metabolism ko01100 Metabolic pathways ko01200 Carbon metabolism ko01230 Biosynthesis of amino acids	Fructose-biphosphate aldolase	G	Carbohydrate transport and metabolism ;	IPR000741 [Fructose-bisphosphate aldolase, class-I]	--	--
A0A3Q1MRP4	Folate receptor alpha	FOLR1	7678.6	6890.2	6904.5	6955.2	7348.4	--	--	folate receptor	--	ko01523 Antifolate resistance ko04144 Endocytosis	--	--	--	IPR018143 [Folate receptor-like]	--	--
P34955	Alpha-1-antiproteinase	SERPINA1	8252.3	10978.7	10659.4	10415.2	11346.9	--	--	alpha-1-antitrypsin	--	ko04610 Complement and coagulation cascades	Serpin	V	Defense mechanisms ;	IPR023796 [Serpin domain]	--	--
Q3T0P6	Phosphoglycerate kinase 1	PGK1	6605	6228	6181	6372.5	5956.1	2	Molecular Function:phosphoglycerate kinase activity (GO:0004618),Biological Process:glycolytic process (GO:0006096)	phosphoglycerate kinase	2.7.2.3	ko00010 Glycolysis / Gluconeogenesis ko01100 Metabolic pathways ko01200 Carbon metabolism ko01230 Biosynthesis of amino acids	3-phosphoglycerate kinase	G	Carbohydrate transport and metabolism ;	IPR001576 [Phosphoglycerate kinase]	--	--
E1BKQ2	RAB11 family interacting protein 1	RAB11FIP1	3201.5	3024.9	2979.9	3191.1	3032.7	1	Molecular Function:protein binding (GO:0005515)	Rab11 family-interacting protein 1/2/5	--	ko04144 Endocytosis	--	--	--	IPR000008 [C2 domain] ; IPR019018[Rab-binding domain FIP-RBD]	--	--
A0A3Q1M4H2	ADAM metallopeptidase domain 9	ADAM9	3878.9	3848.1	3745.9	3834.7	3638.2	2	Molecular Function:metalloendopeptidase activity (GO:0004222),Biological Process:proteolysis (GO:0006508)	disintegrin and metalloproteinase domain-containing protein 9	3.4.24.-	--	Meltrins, fertilins and related Zn-dependent metalloproteinases of the ADAMs family	O	Posttranslational modification, protein turnover, chaperones ;	IPR001590 [Peptidase M12B, ADAM/reprolysin] ; IPR001762[Disintegrin domain] ; IPR002870[Peptidase M12B, propeptide] ; IPR006586[ADAM, cysteine-rich]	--	--
A0A452DJ82	Rho GDP dissociation inhibitor alpha	ARHGDIA	5625.5	5259.6	5358.6	5273.3	4999.2	2	Molecular Function:Rho GDP-dissociation inhibitor activity (GO:0005094),Cellular Component:cytoplasm (GO:0005737)	Rho GDP-dissociation inhibitor	--	ko04722 Neurotrophin signaling pathway ko04962 Vasopressin-regulated water reabsorption	Rho GDP-dissociation inhibitor	T	Signal transduction mechanisms ;	IPR000406 [Rho protein GDP-dissociation inhibitor]	--	--
P62871	Guanine nucleotide-binding protein G(I)/G(S)/G(T) subunit beta-1	GNB1	1284	1172.1	1192.3	1195.1	1193.9	1	Molecular Function:protein binding (GO:0005515)	guanine nucleotide-binding protein G(I)/G(S)/G(T) subunit beta-1	--	ko04014 Ras signaling pathway ko04062 Chemokine signaling pathway ko04151 PI3K-Akt signaling pathway ko04371 Apelin signaling pathway ko04713 Circadian entrainment ko04723 Retrograde endocannabinoid signaling ko04724 Glutamatergic synapse ko04725 Cholinergic synapse ko04726 Serotonergic synapse ko04727 GABAergic synapse ko04728 Dopaminergic synapse ko04740 Olfactory transduction ko04744 Phototran…	G-protein beta subunit	R	General function prediction only ;	IPR001680 [WD40 repeat]	--	--
P37980	Inorganic pyrophosphatase	PPA1	3962.3	3638.3	3586.4	3714.2	3530.3	4	Molecular Function:magnesium ion binding (GO:0000287),Molecular Function:inorganic diphosphatase activity (GO:0004427),Cellular Component:cytoplasm (GO:0005737),Biological Process:phosphate-containing compound metabolic process (GO:0006796)	inorganic pyrophosphatase	3.6.1.1	ko00190 Oxidative phosphorylation	Inorganic pyrophosphatase/Nucleosome remodeling factor, subunit NURF38	C	Energy production and conversion ;	IPR008162 [Inorganic pyrophosphatase]	--	--
Q2KJ32	Methanethiol oxidase	SELENBP1	3748.7	3706.3	3574.5	3558.5	3394	1	Molecular Function:selenium binding (GO:0008430)	selenium-binding protein 1	--	--	Selenium-binding protein	P	Inorganic ion transport and metabolism ;	IPR008826 [Selenium-binding protein]	--	--
A0A3Q1LMP2	KRAS proto-onco, GTPase	KRAS	243.2	184.2	209.8	166.3	199.9	2	Molecular Function:GTP binding (GO:0005525),Biological Process:small GTPase mediated signal transduction (GO:0007264)	GTPase KRas	--	ko01521 EGFR tyrosine kinase inhibitor resistance ko01522 Endocrine resistance ko04010 MAPK signaling pathway ko04012 ErbB signaling pathway ko04014 Ras signaling pathway ko04015 Rap1 signaling pathway ko04062 Chemokine signaling pathway ko04068 FoxO signaling pathway ko04071 Sphingolipid signaling pathway ko04072 Phospholipase D signaling pathway ko04137 Mitophagy - animal ko04140 Autophagy - an…	Ras-related GTPase	R	General function prediction only ;	IPR001806 [Small GTPase superfamily]	--	--
A0A060INZ0	Membrane cofactor protein	CD46	204.7	184.5	217.4	173.8	167.3	--	--	membrane cofactor protein	--	ko04610 Complement and coagulation cascades ko05162 Measles	--	--	--	IPR000436 [Sushi/SCR/CCP domain]	--	--
Q0II59	Pyridoxal kinase	PDXK	4894.2	4572.4	4495.6	4535.1	4375.5	--	--	pyridoxine kinase	2.7.1.35	ko00750 Vitamin B6 metabolism ko01100 Metabolic pathways	Pyridoxal/pyridoxine/pyridoxamine kinase	H	Coenzyme transport and metabolism ;	IPR013749 [Pyridoxamine kinase/Phosphomethylpyrimidine kinase]	--	--
Q7SIH1	Alpha-2-macroglobulin	A2M	690.1	752.2	717.9	728.5	736.5	3	Molecular Function:endopeptidase inhibitor activity (GO:0004866),Cellular Component:extracellular region (GO:0005576),Cellular Component:extracellular space (GO:0005615)	alpha-2-macroglobulin	--	ko04610 Complement and coagulation cascades	Alpha-macroglobulin	O	Posttranslational modification, protein turnover, chaperones ;	IPR001599 [Alpha-2-macroglobulin] ; IPR002890[Alpha-2-macroglobulin, N-terminal] ; IPR009048[Alpha-macroglobulin, receptor-binding] ; IPR011625[Alpha-2-macroglobulin, N-terminal 2] ; IPR011626[Alpha-macroglobulin complement component] ; IPR019565[Alpha-2-macroglobulin, thiol-ester bond-forming]	--	--
E1BMX0	KRAS proto-onco, GTPase	KRAS	234.8	185.7	230.7	156.6	227	2	Molecular Function:GTP binding (GO:0005525),Biological Process:small GTPase mediated signal transduction (GO:0007264)	GTPase NRas	--	ko01521 EGFR tyrosine kinase inhibitor resistance ko01522 Endocrine resistance ko04010 MAPK signaling pathway ko04012 ErbB signaling pathway ko04014 Ras signaling pathway ko04015 Rap1 signaling pathway ko04062 Chemokine signaling pathway ko04068 FoxO signaling pathway ko04071 Sphingolipid signaling pathway ko04072 Phospholipase D signaling pathway ko04137 Mitophagy - animal ko04140 Autophagy - an…	Ras-related GTPase	R	General function prediction only ;	IPR001806 [Small GTPase superfamily]	--	--
Q3ZBY4	Fructose-bisphosphate aldolase	ALDOC	2877.9	2644.9	2614.1	2683.5	2554.1	2	Molecular Function:fructose-bisphosphate aldolase activity (GO:0004332),Biological Process:glycolytic process (GO:0006096)	fructose-bisphosphate aldolase, class I	4.1.2.13	ko00010 Glycolysis / Gluconeogenesis ko00030 Pentose phosphate pathway ko00051 Fructose and mannose metabolism ko01100 Metabolic pathways ko01200 Carbon metabolism ko01230 Biosynthesis of amino acids	Fructose-biphosphate aldolase	G	Carbohydrate transport and metabolism ;	IPR000741 [Fructose-bisphosphate aldolase, class-I]	--	--
P48644	Aldehyde dehydrogenase 1A1	ALDH1A1	3799.5	3850.5	3662.9	3938.3	3815	3	Biological Process:metabolic process (GO:0008152),Molecular Function:oxidoreductase activity (GO:0016491),Biological Process:oxidation-reduction process (GO:0055114)	retinal dehydrogenase	1.2.1.36	ko00830 Retinol metabolism ko01100 Metabolic pathways	Aldehyde dehydrogenase	C	Energy production and conversion ;	IPR015590 [Aldehyde dehydrogenase domain]	--	--
Q2KJ93	Cell division control protein 42 homolog	CDC42	6489.8	6156.4	6359.8	6391.6	6159.5	2	Molecular Function:GTP binding (GO:0005525),Biological Process:small GTPase mediated signal transduction (GO:0007264)	cell division control protein 42	--	ko04010 MAPK signaling pathway ko04014 Ras signaling pathway ko04015 Rap1 signaling pathway ko04062 Chemokine signaling pathway ko04144 Endocytosis ko04360 Axon guidance ko04370 VEGF signaling pathway ko04510 Focal adhesion ko04520 Adherens junction ko04530 Tight junction ko04660 T cell receptor signaling pathway ko04666 Fc gamma R-mediated phagocytosis ko04670 Leukocyte transendothelial migratio…	Ras-related small GTPase, Rho type	R	General function prediction only ;	IPR001806 [Small GTPase superfamily]	--	--
Q3SZN8	Ribonuclease inhibitor	RNH1	2352.5	2412.2	2332.6	2441.5	2319.6	1	Molecular Function:protein binding (GO:0005515)	ribonuclease inhibitor	--	--	LRR-containing protein	S	Function unknown ;	IPR001611 [Leucine-rich repeat]	--	--
A0A3Q1NLW9	VPS37B subunit of ESCRT-I	VPS37B	4311.8	3996.6	4281.2	3899.3	3654.7	--	--	ESCRT-I complex subunit VPS37	--	ko04144 Endocytosis	Uncharacterized conserved protein	S	Function unknown ;	IPR009851 [Modifier of rudimentary, Modr]	--	--
P13696	Phosphatidylethanolamine-binding protein 1	PEBP1	5777.7	5542.6	5060.5	5333.7	4825	--	--	--	--	--	Phosphatidylethanolamine binding protein	R	General function prediction only ;	IPR008914 [Phosphatidylethanolamine-binding protein]	--	--
Q3MHX6	Protein OS-9	OS9	2393.5	3309.7	3641.7	3110.2	3586.5	--	--	protein OS-9	--	ko04141 Protein processing in endoplasmic reticulum	Protein OS-9	R	General function prediction only ;	IPR012913 [Glucosidase II beta subunit-like]	--	--
A5D7Q2	Ig-like domain-containing protein		2572.1	4395.8	4078.6	3350.7	4368	--	--	immunoglobulin heavy chain	--	ko04020 Calcium signaling pathway ko04064 NF-kappa B signaling pathway ko04072 Phospholipase D signaling pathway ko04145 Phagosome ko04151 PI3K-Akt signaling pathway ko04640 Hematopoietic cell lineage ko04650 Natural killer cell mediated cytotoxicity ko04662 B cell receptor signaling pathway ko04664 Fc epsilon RI signaling pathway ko04666 Fc gamma R-mediated phagocytosis ko04672 Intestinal immune…	--	--	--	IPR003597 [Immunoglobulin C1-set] ; IPR013106[Immunoglobulin V-set domain]	--	--
G8JKW7	Endopin 2	SERPINA3-7	454.2	663.5	598.4	569.9	662.1	--	--	serpin peptidase inhibitor, clade A	--	--	Serpin	V	Defense mechanisms ;	IPR023796 [Serpin domain]	--	--
F1MH40	Ig-like domain-containing protein		4089.1	5317	5055.4	4258.8	5179.7	--	--	--	--	--	--	--	--	IPR003597 [Immunoglobulin C1-set] ; IPR013106[Immunoglobulin V-set domain]	--	--
P10096	Glyceraldehyde-3-phosphate dehydrogenase	GAPDH	3382.9	3179.2	3167	3304.8	3195.5	1	Biological Process:oxidation-reduction process (GO:0055114)	glyceraldehyde 3-phosphate dehydrogenase	1.2.1.12	ko00010 Glycolysis / Gluconeogenesis ko01100 Metabolic pathways ko01200 Carbon metabolism ko01230 Biosynthesis of amino acids ko04066 HIF-1 signaling pathway ko05010 Alzheimer's disease	Glyceraldehyde 3-phosphate dehydrogenase	G	Carbohydrate transport and metabolism ;	IPR020828 [Glyceraldehyde 3-phosphate dehydrogenase, NAD(P) binding domain] ; IPR020829[Glyceraldehyde 3-phosphate dehydrogenase, catalytic domain]	--	--
A5D7E0	RAB35 protein	RAB35	3623.1	3533.6	3521.8	3484.1	3279.1	2	Molecular Function:GTP binding (GO:0005525),Biological Process:small GTPase mediated signal transduction (GO:0007264)	Ras-related protein Rab-35	--	ko04144 Endocytosis	GTP-binding protein H-ray, small G protein superfamily	R	General function prediction only ;	IPR001806 [Small GTPase superfamily]	--	--
F1MVS9	MBL associated serine protease 1	MASP1	2423.4	3415.5	3091	3158.2	3244.2	2	Molecular Function:serine-type endopeptidase activity (GO:0004252),Biological Process:proteolysis (GO:0006508)	mannan-binding lectin serine protease 1	3.4.21.-	ko04610 Complement and coagulation cascades ko05150 Staphylococcus aureus infection	Trypsin	E	Amino acid transport and metabolism ;	IPR000436 [Sushi/SCR/CCP domain] ; IPR000859[CUB domain] ; IPR001254[Serine proteases, trypsin domain]	--	--
G3X696	non-specific serine/threonine protein kinase	SLK	3660.9	3426.7	3545.5	3525.4	3389.1	4	Molecular Function:protein kinase activity (GO:0004672),Molecular Function:protein serine/threonine kinase activity (GO:0004674),Molecular Function:ATP binding (GO:0005524),Biological Process:protein phosphorylation (GO:0006468)	STE20-like kinase	2.7.11.1	ko04114 Oocyte meiosis	Ste20-like serine/threonine protein kinase	T	Signal transduction mechanisms ;	IPR000719 [Protein kinase domain] ; IPR022165[Polo kinase kinase]	--	--
Q863B3	Staphylococcal nuclease domain-containing protein 1	SND1	3547.5	3471.7	3399.7	3552.5	3319	--	--	staphylococcal nuclease domain-containing protein 1	--	ko05169 Epstein-Barr virus infection ko05203 Viral carcinogenesis	Transcriptional coactivator p100	K	Transcription ;	IPR002999 [Tudor domain] ; IPR016071[Staphylococcal nuclease (SNase-like), OB-fold]	--	--
P13214	Annexin A4	ANXA4	4554.2	4232.6	3987.6	3898.3	3868.6	2	Molecular Function:calcium ion binding (GO:0005509),Molecular Function:calcium-dependent phospholipid binding (GO:0005544)	annexin A4	--	--	Annexin	U	Intracellular trafficking, secretion, and vesicular transport ;	IPR018502 [Annexin repeat]	--	--
P11017	Guanine nucleotide-binding protein G(I)/G(S)/G(T) subunit beta-2	GNB2	1356	1281.5	1272.2	1314.5	1287.9	1	Molecular Function:protein binding (GO:0005515)	guanine nucleotide-binding protein G(I)/G(S)/G(T) subunit beta-2	--	ko04014 Ras signaling pathway ko04062 Chemokine signaling pathway ko04151 PI3K-Akt signaling pathway ko04371 Apelin signaling pathway ko04713 Circadian entrainment ko04723 Retrograde endocannabinoid signaling ko04724 Glutamatergic synapse ko04725 Cholinergic synapse ko04726 Serotonergic synapse ko04727 GABAergic synapse ko04728 Dopaminergic synapse ko04926 Relaxin signaling pathway ko05032 Morphi…	G-protein beta subunit	R	General function prediction only ;	IPR001680 [WD40 repeat]	--	--
P68138	Actin, alpha skeletal muscle	ACTA1	835.7	800.2	790.9	821.4	893.2	--	--	actin, alpha skeletal muscle	--	--	Actin and related proteins	Z	Cytoskeleton ;	IPR004000 [Actin family]	--	--
A0A3Q1LSN0	Lymphocyte cytosolic protein 1	LCP1	4311.6	4238.8	4109.6	4298.4	3954	2	Molecular Function:calcium ion binding (GO:0005509),Molecular Function:protein binding (GO:0005515)	plastin-2	--	--	Ca2+-binding actin-bundling protein (fimbrin/plastin), EF-Hand protein superfamily	Z	Cytoskeleton ;	IPR001715 [Calponin homology domain] ; IPR002048[EF-hand domain]	--	--
Q9TSF1	Butyrophilin (Fragment)	BTN	26.6	31.7	31.5	39.1	36.2	1	Molecular Function:protein binding (GO:0005515)	butyrophilin	--	--	--	--	--	IPR003877 [SPRY domain]	--	--
E1BJV0	EH domain containing 4	EHD4	3749.1	3590.4	3464.4	3562.3	3437.8	1	Molecular Function:protein binding (GO:0005515)	EH domain-containing protein 4	--	ko04144 Endocytosis	Endocytosis/signaling protein EHD1	TU	Signal transduction mechanisms ; Intracellular trafficking, secretion, and vesicular transport ;	IPR000261 [EH domain] ; IPR022812[Dynamin superfamily] ; IPR031692[EH domain-containing protein, N-terminal]	--	--
A7YWF1	propionate--CoA ligase	ACSS2	3764.5	3689.5	3565.4	3745.5	3604	2	Molecular Function:catalytic activity (GO:0003824),Biological Process:metabolic process (GO:0008152)	acetyl-CoA synthetase	6.2.1.1	ko00010 Glycolysis / Gluconeogenesis ko00620 Pyruvate metabolism ko00640 Propanoate metabolism ko01100 Metabolic pathways ko01200 Carbon metabolism	Acyl-CoA synthetase	I	Lipid transport and metabolism ;	IPR000873 [AMP-dependent synthetase/ligase] ; IPR025110[AMP-binding enzyme C-terminal domain] ; IPR032387[Acetyl-coenzyme A synthetase, N-terminal domain]	--	--
E1BKM4	Programmed cell death 6 interacting protein	PDCD6IP	4558.5	4640.2	4014.1	4207	4010.7	1	Molecular Function:protein binding (GO:0005515)	programmed cell death 6-interacting protein	--	ko04144 Endocytosis	Predicted signal transduction protein	R	General function prediction only ;	IPR004328 [BRO1 domain] ; IPR025304[ALIX V-shaped domain]	--	--
P63103	14-3-3 protein zeta/delta	YWHAZ	4474.2	4573.8	4427.8	4566.2	4403.7	--	--	14-3-3 protein beta/theta/zeta	--	ko04110 Cell cycle ko04114 Oocyte meiosis ko04151 PI3K-Akt signaling pathway ko04390 Hippo signaling pathway ko05161 Hepatitis B ko05169 Epstein-Barr virus infection ko05203 Viral carcinogenesis	Multifunctional chaperone (14-3-3 family)	O	Posttranslational modification, protein turnover, chaperones ;	IPR023410 [14-3-3 domain]	--	--
Q3MHP2	Ras-related protein Rab-11B	RAB11B	954.3	877.1	834	894	789.4	2	Molecular Function:GTP binding (GO:0005525),Biological Process:small GTPase mediated signal transduction (GO:0007264)	Ras-related protein Rab-11B	--	ko04144 Endocytosis ko04152 AMPK signaling pathway ko04962 Vasopressin-regulated water reabsorption	GTPase Rab11/YPT3, small G protein superfamily	U	Intracellular trafficking, secretion, and vesicular transport ;	IPR001806 [Small GTPase superfamily]	--	--
A0A7G4RN98	Butyrophilin subfamily 1 member A1	BTN1A1	231.5	194	186.9	173.9	181.1	1	Molecular Function:protein binding (GO:0005515)	butyrophilin	--	--	--	--	--	IPR003877 [SPRY domain]	--	--
Q9XSA7	Chloride intracellular channel protein 4	CLIC4	2051.9	2036.1	2019	2094	1913.5	1	Molecular Function:protein binding (GO:0005515)	chloride intracellular channel protein 4	--	--	Intracellular Cl- channel CLIC, contains GST domain	P	Inorganic ion transport and metabolism ;	IPR004045 [Glutathione S-transferase, N-terminal]	--	--
G3MXH2	HRas proto-onco, GTPase	HRAS	657.6	597.6	654.9	598.8	709.3	2	Molecular Function:GTP binding (GO:0005525),Biological Process:small GTPase mediated signal transduction (GO:0007264)	GTPase HRas	--	ko01521 EGFR tyrosine kinase inhibitor resistance ko01522 Endocrine resistance ko04010 MAPK signaling pathway ko04012 ErbB signaling pathway ko04014 Ras signaling pathway ko04015 Rap1 signaling pathway ko04062 Chemokine signaling pathway ko04068 FoxO signaling pathway ko04071 Sphingolipid signaling pathway ko04072 Phospholipase D signaling pathway ko04137 Mitophagy - animal ko04140 Autophagy - an…	Ras-related GTPase	R	General function prediction only ;	IPR001806 [Small GTPase superfamily]	--	--
Q1RMJ6	Rho-related GTP-binding protein RhoC	RHOC	1298.9	1387.5	1480.1	1450.3	1456.3	2	Molecular Function:GTP binding (GO:0005525),Biological Process:small GTPase mediated signal transduction (GO:0007264)	Ras homolog gene family, member C	--	--	Ras-related small GTPase, Rho type	R	General function prediction only ;	IPR001806 [Small GTPase superfamily]	--	--
A0A3Q1N8E3	RAB5C, member RAS onco family	RAB5C	1064.4	945.7	898.6	952.5	876.5	2	Molecular Function:GTP binding (GO:0005525),Biological Process:small GTPase mediated signal transduction (GO:0007264)	Ras-related protein Rab-5C	--	ko04014 Ras signaling pathway ko04144 Endocytosis ko04145 Phagosome ko04962 Vasopressin-regulated water reabsorption ko05146 Amoebiasis ko05152 Tuberculosis	GTPase Rab5/YPT51 and related small G protein superfamily GTPases	U	Intracellular trafficking, secretion, and vesicular transport ;	IPR001806 [Small GTPase superfamily]	--	--
P61223	Ras-related protein Rap-1b	RAP1B	1811.3	1739.1	1760.8	1750.7	1743.2	2	Molecular Function:GTP binding (GO:0005525),Biological Process:small GTPase mediated signal transduction (GO:0007264)	Ras-related protein Rap-1B	--	ko04010 MAPK signaling pathway ko04014 Ras signaling pathway ko04015 Rap1 signaling pathway ko04024 cAMP signaling pathway ko04062 Chemokine signaling pathway ko04510 Focal adhesion ko04611 Platelet activation ko04670 Leukocyte transendothelial migration ko04720 Long-term potentiation ko04722 Neurotrophin signaling pathway ko04972 Pancreatic secretion ko05211 Renal cell carcinoma	Ras-related GTPase	R	General function prediction only ;	IPR001806 [Small GTPase superfamily]	--	--
Q2HJD5	Ethylmalonyl-CoA decarboxylase	ECHDC1	3371	3235.3	3119.1	3193.1	3140.6	2	Molecular Function:catalytic activity (GO:0003824),Biological Process:metabolic process (GO:0008152)	--	--	ko00640 Propanoate metabolism	Enoyl-CoA hydratase	I	Lipid transport and metabolism ;	IPR001753 [Crotonase superfamily]	--	--
P63009	AP-2 complex subunit beta	AP2B1	2120	2126.3	2103.2	2195.3	2026.5	4	Biological Process:intracellular protein transport (GO:0006886),Biological Process:vesicle-mediated transport (GO:0016192),Cellular Component:membrane coat (GO:0030117),Cellular Component:clathrin adaptor complex (GO:0030131)	AP-2 complex subunit beta-1	--	ko04144 Endocytosis ko04721 Synaptic vesicle cycle ko04961 Endocrine and other factor-regulated calcium reabsorption ko05016 Huntington's disease	Vesicle coat complex AP-1/AP-2/AP-4, beta subunit	U	Intracellular trafficking, secretion, and vesicular transport ;	IPR002553 [Clathrin/coatomer adaptor, adaptin-like, N-terminal] ; IPR008152[Clathrin adaptor, alpha/beta/gamma-adaptin, appendage, Ig-like subdomain] ; IPR015151[Beta-adaptin appendage, C-terminal subdomain]	--	--
A0A0A0MP92	Endopin 2	SERPINA3-7	1118.6	1417.9	1270.7	1193.8	1292.3	--	--	serpin peptidase inhibitor, clade A	--	--	Serpin	V	Defense mechanisms ;	IPR023796 [Serpin domain]	--	--
Q3ZCA7	G protein subunit alpha i3	GNAI3	2439.5	2400.9	2159.9	2287.8	2162.7	5	Molecular Function:GTPase activity (GO:0003924),Molecular Function:signal transducer activity (GO:0004871),Biological Process:G-protein coupled receptor signaling pathway (GO:0007186),Molecular Function:guanyl nucleotide binding (GO:0019001),Molecular Function:G-protein beta/gamma-subunit complex binding (GO:0031683)	guanine nucleotide-binding protein G(i) subunit alpha	--	ko04015 Rap1 signaling pathway ko04022 cGMP-PKG signaling pathway ko04024 cAMP signaling pathway ko04062 Chemokine signaling pathway ko04071 Sphingolipid signaling pathway ko04261 Adrenergic signaling in cardiomyocytes ko04360 Axon guidance ko04371 Apelin signaling pathway ko04540 Gap junction ko04611 Platelet activation ko04670 Leukocyte transendothelial migration ko04713 Circadian entrainment k…	G-protein alpha subunit (small G protein superfamily)	DT	Cell cycle control, cell division, chromosome partitioning ; Signal transduction mechanisms ;	IPR001019 [Guanine nucleotide binding protein (G-protein), alpha subunit]	--	--
P81947	Tubulin alpha-1B chain		2063.1	1979.8	1899.4	1938.8	1815.7	1	Molecular Function:GTPase activity (GO:0003924)	tubulin alpha	--	ko04145 Phagosome ko04210 Apoptosis ko04530 Tight junction ko04540 Gap junction	Alpha tubulin	Z	Cytoskeleton ;	IPR003008 [Tubulin/FtsZ, GTPase domain] ; IPR018316[Tubulin/FtsZ, 2-layer sandwich domain]	--	--
Q3ZBV8	Threonine--tRNA ligase 1, cytoplasmic	TARS1	4341.7	4158.4	3953.2	4138.9	3711.5	5	Molecular Function:nucleotide binding (GO:0000166),Molecular Function:aminoacyl-tRNA ligase activity (GO:0004812),Molecular Function:ATP binding (GO:0005524),Biological Process:tRNA aminoacylation for protein translation (GO:0006418),Biological Process:tRNA aminoacylation (GO:0043039)	threonyl-tRNA synthetase	6.1.1.3	ko00970 Aminoacyl-tRNA biosynthesis	Threonyl-tRNA synthetase	J	Translation, ribosomal structure and biogenesis ;	IPR002314 [Aminoacyl-tRNA synthetase, class II (G/ P/ S/T)] ; IPR004095[TGS] ; IPR004154[Anticodon-binding] ; IPR012947[Threonyl/alanyl tRNA synthetase, SAD]	--	--
C0LSL0	Heart fatty acid-binding protein	H-FABP	309.8	291.9	231.4	253.6	251.5	--	--	fatty acid-binding protein 3, muscle and heart	--	ko03320 PPAR signaling pathway	Fatty acid-binding protein FABP	I	Lipid transport and metabolism ;	IPR000566 [Lipocalin/cytosolic fatty-acid binding domain]	--	--
P17248	Tryptophan--tRNA ligase, cytoplasmic	WARS1	3961.9	3999.3	3857.7	3944.7	3821.7	4	Molecular Function:nucleotide binding (GO:0000166),Molecular Function:aminoacyl-tRNA ligase activity (GO:0004812),Molecular Function:ATP binding (GO:0005524),Biological Process:tRNA aminoacylation for protein translation (GO:0006418)	tryptophanyl-tRNA synthetase	6.1.1.2	ko00970 Aminoacyl-tRNA biosynthesis	Cytoplasmic tryptophanyl-tRNA synthetase	J	Translation, ribosomal structure and biogenesis ;	IPR000738 [WHEP-TRS domain] ; IPR002305[Aminoacyl-tRNA synthetase, class Ic]	--	--
B0JYN3	L-lactate dehydrogenase	LDHB	5432.9	5413.4	5112.5	5325.8	5347.8	2	Molecular Function:oxidoreductase activity (GO:0016491),Biological Process:oxidation-reduction process (GO:0055114)	L-lactate dehydrogenase	1.1.1.27	ko00010 Glycolysis / Gluconeogenesis ko00270 Cysteine and methionine metabolism ko00620 Pyruvate metabolism ko00640 Propanoate metabolism ko01100 Metabolic pathways ko04922 Glucagon signaling pathway	Lactate dehydrogenase	C	Energy production and conversion ;	IPR001236 [Lactate/malate dehydrogenase, N-terminal] ; IPR022383[Lactate/malate dehydrogenase, C-terminal]	--	--
Q0VD48	Vacuolar protein sorting-associated protein 4B	VPS4B	3365.7	3008.4	2951.3	2983.2	2732	1	Molecular Function:ATP binding (GO:0005524)	vacuolar protein-sorting-associated protein 4	--	ko04144 Endocytosis ko04217 Necroptosis	AAA+-type ATPase	O	Posttranslational modification, protein turnover, chaperones ;	IPR003959 [ATPase, AAA-type, core] ; IPR007330[MIT] ; IPR015415[Vps4 oligomerisation, C-terminal]	--	--
P04272	Annexin A2	ANXA2	4495.1	4036.6	3992.5	4096	3963.8	2	Molecular Function:calcium ion binding (GO:0005509),Molecular Function:calcium-dependent phospholipid binding (GO:0005544)	annexin A2	--	--	Annexin	U	Intracellular trafficking, secretion, and vesicular transport ;	IPR018502 [Annexin repeat]	--	--
A0A3Q1LPF0	Apolipoprotein E	APOE	4472.3	4953.5	4724.4	4770.3	4865.6	4	Cellular Component:extracellular region (GO:0005576),Biological Process:lipid transport (GO:0006869),Molecular Function:lipid binding (GO:0008289),Biological Process:lipoprotein metabolic process (GO:0042157)	apolipoprotein E	--	ko04979 Cholesterol metabolism ko05010 Alzheimer's disease	--	--	--	IPR000074 [Apolipoprotein A/E]	--	--
A6QPP2	SERPIND1 protein	SERPIND1	2207	3240.1	2928.4	2981.8	3078.6	--	--	heparin cofactor II	--	ko04610 Complement and coagulation cascades	Serpin	V	Defense mechanisms ;	IPR023796 [Serpin domain]	--	--
G3X6I0	VWFD domain-containing protein	FCGBP	2208.7	2919.2	2869.7	2690.8	2999.7	--	--	--	--	--	von Willebrand factor and related coagulation proteins	WV	Extracellular structures ; Defense mechanisms ;	IPR001846 [von Willebrand factor, type D domain] ; IPR002919[Trypsin Inhibitor-like, cysteine rich domain] ; IPR014853[Uncharacterised domain, cysteine-rich] ; IPR025615[TILa domain]	--	--
A3FJ56	Kappa-casein (Fragment)		1939.3	1607.2	2405.4	1573.4	2957.7	1	Cellular Component:extracellular region (GO:0005576)	kappa-casein	--	--	--	--	--	IPR000117 [Kappa casein]	--	--
P79345	NPC intracellular cholesterol transporter 2	NPC2	3893.6	5046.5	4752.8	4737.7	4644.4	--	--	Niemann-Pick C2 protein	--	ko04142 Lysosome ko04979 Cholesterol metabolism	Major epididymal secretory protein HE1	S	Function unknown ;	IPR003172 [MD-2-related lipid-recognition domain]	--	--
P62935	Peptidyl-prolyl cis-trans isomerase A	PPIA	13576.3	12560	12526.1	12534.2	12463	3	Biological Process:protein peptidyl-prolyl isomerization (GO:0000413),Molecular Function:peptidyl-prolyl cis-trans isomerase activity (GO:0003755),Biological Process:protein folding (GO:0006457)	peptidyl-prolyl cis-trans isomerase A (cyclophilin A)	5.2.1.8	ko04217 Necroptosis	Cyclophilin type peptidyl-prolyl cis-trans isomerase	O	Posttranslational modification, protein turnover, chaperones ;	IPR002130 [Cyclophilin-type peptidyl-prolyl cis-trans isomerase domain]	--	--
Q32PH8	Elongation factor 1-alpha 2	EEF1A2	40	40.2	26.1	30.8	30.3	1	Molecular Function:GTP binding (GO:0005525)	elongation factor 1-alpha	--	ko03013 RNA transport ko05134 Legionellosis	Translation elongation factor EF-1 alpha/Tu	J	Translation, ribosomal structure and biogenesis ;	IPR004160 [Translation elongation factor EFTu/EF1A, C-terminal] ; IPR004161[Translation elongation factor EFTu-like, domain 2]	--	--
F1MD24	Solute carrier family 5 member 1	SLC5A1	4506.6	4226.6	4393.2	4447.2	4139	4	Molecular Function:transporter activity (GO:0005215),Biological Process:transport (GO:0006810),Cellular Component:membrane (GO:0016020),Biological Process:transmembrane transport (GO:0055085)	solute carrier family 5 (sodium/glucose cotransporter), member 1	--	ko04973 Carbohydrate digestion and absorption ko04976 Bile secretion ko04978 Mineral absorption	Na+:iodide/myo-inositol/multivitamin symporters	P	Inorganic ion transport and metabolism ;	IPR001734 [Sodium/solute symporter]	--	--
Q1JQD4	PDZ domain-containing protein GIPC2	GIPC2	3731.5	3618.2	3472.6	3638.6	3379.1	1	Molecular Function:protein binding (GO:0005515)	PDZ domain-containing protein GIPC	--	--	RGS-GAIP interacting protein GIPC, contains PDZ domain	TU	Signal transduction mechanisms ; Intracellular trafficking, secretion, and vesicular transport ;	IPR001478 [PDZ domain]	--	--
A3KN51	TSG101 protein	TSG101	4824.9	4567.4	4853.5	4483.8	4956.1	2	Biological Process:cellular protein modification process (GO:0006464),Biological Process:protein transport (GO:0015031)	ESCRT-I complex subunit TSG101	--	ko04144 Endocytosis	Vacuolar sorting protein/ubiquitin receptor VPS23	OU	Posttranslational modification, protein turnover, chaperones ; Intracellular trafficking, secretion, and vesicular transport ;	IPR008883 [Ubiquitin E2 variant, N-terminal] ; IPR017916[Steadiness box (SB) domain]	--	--
A5D7R9	NRAS protein	NRAS	148.2	128	136.9	139.9	136.8	2	Molecular Function:GTP binding (GO:0005525),Biological Process:small GTPase mediated signal transduction (GO:0007264)	GTPase NRas	--	ko01521 EGFR tyrosine kinase inhibitor resistance ko01522 Endocrine resistance ko04010 MAPK signaling pathway ko04012 ErbB signaling pathway ko04014 Ras signaling pathway ko04015 Rap1 signaling pathway ko04062 Chemokine signaling pathway ko04068 FoxO signaling pathway ko04071 Sphingolipid signaling pathway ko04072 Phospholipase D signaling pathway ko04137 Mitophagy - animal ko04140 Autophagy - an…	Ras-related GTPase	R	General function prediction only ;	IPR001806 [Small GTPase superfamily]	--	--
P62833	Ras-related protein Rap-1A	RAP1A	1503.1	1401.4	1421.4	1435.7	1392.3	2	Molecular Function:GTP binding (GO:0005525),Biological Process:small GTPase mediated signal transduction (GO:0007264)	Ras-related protein Rap-1A	--	ko04010 MAPK signaling pathway ko04014 Ras signaling pathway ko04015 Rap1 signaling pathway ko04024 cAMP signaling pathway ko04062 Chemokine signaling pathway ko04510 Focal adhesion ko04530 Tight junction ko04611 Platelet activation ko04670 Leukocyte transendothelial migration ko04720 Long-term potentiation ko04722 Neurotrophin signaling pathway ko04972 Pancreatic secretion ko05211 Renal cell car…	Ras-related GTPase	R	General function prediction only ;	IPR001806 [Small GTPase superfamily]	--	--
F1MNV5	Kininogen 1	KNG1	1439.9	2105	1822.1	1987.4	1965.1	1	Molecular Function:cysteine-type endopeptidase inhibitor activity (GO:0004869)	kininogen	--	ko04610 Complement and coagulation cascades	--	--	--	IPR000010 [Cystatin domain]	--	--
A6QPQ2	Serpin A3-8	SERPINA3-8	2301.1	3323.6	2959.5	2885.7	3140.1	--	--	serpin peptidase inhibitor, clade A	--	--	Serpin	V	Defense mechanisms ;	IPR023796 [Serpin domain]	--	--
A4FV54	Ras-related protein Rab-8A	RAB8A	1613.5	1435.8	1582.3	1412.7	1546.3	2	Molecular Function:GTP binding (GO:0005525),Biological Process:small GTPase mediated signal transduction (GO:0007264)	Ras-related protein Rab-8A	--	ko04144 Endocytosis ko04152 AMPK signaling pathway ko04530 Tight junction ko04972 Pancreatic secretion	GTP-binding protein SEC4, small G protein superfamily, and related Ras family GTP-binding proteins	TU	Signal transduction mechanisms ; Intracellular trafficking, secretion, and vesicular transport ;	IPR001806 [Small GTPase superfamily]	--	--
Q3SZA6	Syndecan binding protein (Syntenin)	SDCBP	3901.8	3415.3	3641.5	3459.8	3382.1	1	Molecular Function:protein binding (GO:0005515)	syntenin-1	--	--	--	--	--	IPR001478 [PDZ domain]	--	--
Q2TBH2	RAS related	RRAS	3593.9	3375.2	3400	3430.6	3111.2	2	Molecular Function:GTP binding (GO:0005525),Biological Process:small GTPase mediated signal transduction (GO:0007264)	Ras-related protein R-Ras	--	ko04010 MAPK signaling pathway ko04014 Ras signaling pathway ko04015 Rap1 signaling pathway ko04024 cAMP signaling pathway ko04072 Phospholipase D signaling pathway ko04137 Mitophagy - animal ko04140 Autophagy - animal ko04218 Cellular senescence ko04360 Axon guidance ko04371 Apelin signaling pathway ko04810 Regulation of actin cytoskeleton ko05166 HTLV-I infection ko05205 Proteoglycans in cancer	Ras-related GTPase	R	General function prediction only ;	IPR001806 [Small GTPase superfamily]	--	--
Q58DW1	Fatty acid binding protein 3	FABP3	784.7	694.3	677	710.6	544.4	--	--	fatty acid-binding protein 3, muscle and heart	--	ko03320 PPAR signaling pathway	Fatty acid-binding protein FABP	I	Lipid transport and metabolism ;	IPR000566 [Lipocalin/cytosolic fatty-acid binding domain]	--	--
E1BNW4	Transmembrane channel-like protein	TMC4	3496.3	3201.9	3170.8	3066	3038.5	1	Cellular Component:integral component of membrane (GO:0016021)	transmembrane channel-like protein	--	--	--	--	--	IPR012496 [TMC]	--	--
P0CH28	Polyubiquitin-C	UBC	14897.4	13821	13518.6	13907.9	14051.6	1	Molecular Function:protein binding (GO:0005515)	ubiquitin C	--	ko03320 PPAR signaling pathway	Ubiquitin and ubiquitin-like proteins	OR	Posttranslational modification, protein turnover, chaperones ; General function prediction only ;	IPR000626 [Ubiquitin domain]	--	--
Q8MI01	Mucin-15	MUC15	13916.3	13003	13049.4	12561.9	13040.1	--	--	mucin-15	--	--	--	--	--	IPR031371 [Cell-membrane associated Mucin-15]	--	--
E1BIX3	Calpain 7	CAPN7	3565	3552.5	3277	3552.6	3216.4	3	Molecular Function:calcium-dependent cysteine-type endopeptidase activity (GO:0004198),Cellular Component:intracellular (GO:0005622),Biological Process:proteolysis (GO:0006508)	calpain-7	3.4.22.-	--	Cytosolic Ca2+-dependent cysteine protease (calpain), large subunit (EF-Hand protein superfamily)	OT	Posttranslational modification, protein turnover, chaperones ; Signal transduction mechanisms ;	IPR001300 [Peptidase C2, calpain, catalytic domain] ; IPR007330[MIT] ; IPR022682[Peptidase C2, calpain, large subunit, domain III]	--	--
Q3T178	Vacuolar protein sorting-associated protein 28 homolog	VPS28	3153.1	2779.1	2753.1	2838.2	2617.2	--	--	ESCRT-I complex subunit VPS28	--	ko04144 Endocytosis	Vacuolar sorting protein VPS28	U	Intracellular trafficking, secretion, and vesicular transport ;	IPR007143 [Vacuolar protein sorting-associated, VPS28]	--	--
F1MNI4	RAB5B, member RAS onco family	RAB5B	1868.5	1687.4	1673.2	1654.8	1537.5	2	Molecular Function:GTP binding (GO:0005525),Biological Process:small GTPase mediated signal transduction (GO:0007264)	Ras-related protein Rab-5B	--	ko04014 Ras signaling pathway ko04144 Endocytosis ko04145 Phagosome ko04962 Vasopressin-regulated water reabsorption ko05146 Amoebiasis ko05152 Tuberculosis	GTPase Rab5/YPT51 and related small G protein superfamily GTPases	U	Intracellular trafficking, secretion, and vesicular transport ;	IPR001806 [Small GTPase superfamily]	--	--
Q5EA67	Inter-alpha (Globulin) inhibitor H4 (Plasma Kallikrein-sensitive glycoprotein)	ITIH4	55.8	70.3	63.2	59.4	69.7	2	Molecular Function:serine-type endopeptidase inhibitor activity (GO:0004867),Biological Process:hyaluronan metabolic process (GO:0030212)	--	--	--	--	--	--	IPR002035 [von Willebrand factor, type A] ; IPR010600[Inter-alpha-trypsin inhibitor heavy chain, C-terminal] ; IPR013694[VIT domain]	--	--
G5E6P3	G protein subunit alpha 13	GNA13	2494.7	2420.8	2297	2399.6	2308.4	5	Molecular Function:GTPase activity (GO:0003924),Molecular Function:signal transducer activity (GO:0004871),Biological Process:G-protein coupled receptor signaling pathway (GO:0007186),Molecular Function:guanyl nucleotide binding (GO:0019001),Molecular Function:G-protein beta/gamma-subunit complex binding (GO:0031683)	guanine nucleotide-binding protein subunit alpha-13	--	ko04022 cGMP-PKG signaling pathway ko04071 Sphingolipid signaling pathway ko04072 Phospholipase D signaling pathway ko04270 Vascular smooth muscle contraction ko04371 Apelin signaling pathway ko04611 Platelet activation ko04730 Long-term depression ko04810 Regulation of actin cytoskeleton ko05200 Pathways in cancer	G-protein alpha subunit (small G protein superfamily)	DT	Cell cycle control, cell division, chromosome partitioning ; Signal transduction mechanisms ;	IPR001019 [Guanine nucleotide binding protein (G-protein), alpha subunit]	--	--
E1BDW9	Exocyst complex component 2	EXOC2	3838.9	3856.7	3711.9	3823.4	3636.7	1	Molecular Function:protein binding (GO:0005515)	exocyst complex component 2	--	ko04014 Ras signaling pathway	Sec5 subunit of exocyst complex	U	Intracellular trafficking, secretion, and vesicular transport ;	IPR002909 [IPT domain]	--	--
Q5E946	Parkinson disease protein 7 homolog	PARK7	5939	5714.7	5675.5	5553	5433.7	--	--	protein DJ-1	3.5.1.124	ko05012 Parkinson's disease	Putative transcriptional regulator DJ-1	RV	General function prediction only ; Defense mechanisms ;	IPR002818 [DJ-1/PfpI]	--	--
A0A3Q1MHX8	RAB2A, member RAS onco family	RAB2A	1148.8	1090.2	1052.2	1158.7	1079.6	2	Molecular Function:GTP binding (GO:0005525),Biological Process:small GTPase mediated signal transduction (GO:0007264)	Ras-related protein Rab-2B	--	--	GTPase Rab2, small G protein superfamily	U	Intracellular trafficking, secretion, and vesicular transport ;	IPR001806 [Small GTPase superfamily]	--	--
A8E4P3	STOM protein	STOM	3108.4	3000.6	3018.5	3105.9	2865.2	--	--	erythrocyte band 7 integral membrane protein	--	--	Prohibitins and stomatins of the PID superfamily	C	Energy production and conversion ;	IPR001107 [Band 7 domain]	--	--
A0A3Q1M5T0	ATPase 13A3	ATP13A3	3118.1	2959.9	2906.2	2926.1	2817	5	Molecular Function:nucleotide binding (GO:0000166),Biological Process:cation transport (GO:0006812),Cellular Component:integral component of membrane (GO:0016021),Molecular Function:ATPase activity (GO:0016887),Molecular Function:metal ion binding (GO:0046872)	cation-transporting P-type ATPase 13A3/4/5	3.6.3.-	--	Cation transport ATPase	P	Inorganic ion transport and metabolism ;	IPR004014 [Cation-transporting P-type ATPase, N-terminal] ; IPR006544[P-type ATPase, subfamily V] ; IPR008250[P-type ATPase, A domain]	--	--
Q9MZ06	Fibroblast growth factor-binding protein 1	FGFBP1	6622.1	8011.1	6747.6	7976.7	9235.2	--	--	--	--	--	--	--	--	IPR010510 [FGF binding 1]	--	--
O77777	Beta-lactoglobulin variant D (Fragment)	LGB	67.2	76.4	88.5	80.8	88.5	--	--	--	--	--	--	--	--	IPR000566 [Lipocalin/cytosolic fatty-acid binding domain]	--	--
A0A3Q1MQ59	Solute carrier family 3 member 2	SLC3A2	2870.7	2807.4	2685	2750.8	2557.7	2	Molecular Function:catalytic activity (GO:0003824),Biological Process:carbohydrate metabolic process (GO:0005975)	solute carrier family 3, member 2	--	ko04150 mTOR signaling pathway ko04216 Ferroptosis ko04974 Protein digestion and absorption	Alpha-amylase	G	Carbohydrate transport and metabolism ;	IPR006047 [Glycosyl hydrolase, family 13, catalytic domain] ; IPR031984[Solute carrier family 3 member 2, N-terminal domain]	--	--
E7E1P8	Kappa-casein (Fragment)	CSN3	75.2	71	63	105.1	114.6	1	Cellular Component:extracellular region (GO:0005576)	kappa-casein	--	--	--	--	--	IPR000117 [Kappa casein]	--	--
Q32T06	Endopin 2C		837.1	1118.9	1162.5	1015.5	1216.3	--	--	serpin peptidase inhibitor, clade A	--	--	Serpin	V	Defense mechanisms ;	IPR023796 [Serpin domain]	--	--
Q3SYU9	Major vault protein	MVP	2664.7	2616.8	2460.7	2609.1	2409	--	--	major vault protein	--	--	--	--	--	IPR002499 [Major vault protein, N-terminal] ; IPR021870[Major vault protein, shoulder domain]	--	--
Q3T000	Synaptobrevin homolog YKT6	YKT6	5447.5	5054.7	4841.4	4939.9	4813.8	2	Cellular Component:integral component of membrane (GO:0016021),Biological Process:vesicle-mediated transport (GO:0016192)	synaptobrevin homolog YKT6	--	ko04130 SNARE interactions in vesicular transport	SNARE protein YKT6, synaptobrevin/VAMP syperfamily	U	Intracellular trafficking, secretion, and vesicular transport ;	IPR001388 [Synaptobrevin] ; IPR010908[Longin domain]	--	--
Q5E956	Triosephosphate isomerase	TPI1	2218.6	2069.5	2098.5	2178.7	2096.8	2	Molecular Function:triose-phosphate isomerase activity (GO:0004807),Biological Process:metabolic process (GO:0008152)	triosephosphate isomerase (TIM)	5.3.1.1	ko00010 Glycolysis / Gluconeogenesis ko00051 Fructose and mannose metabolism ko00562 Inositol phosphate metabolism ko01100 Metabolic pathways ko01200 Carbon metabolism ko01230 Biosynthesis of amino acids	Triosephosphate isomerase	G	Carbohydrate transport and metabolism ;	IPR000652 [Triosephosphate isomerase]	--	--
P04467	Calbindin	CALB1	3776.3	3645.1	3656.5	3655.9	3590.6	1	Molecular Function:calcium ion binding (GO:0005509)	calbindin D28	--	ko04961 Endocrine and other factor-regulated calcium reabsorption	Calmodulin and related proteins (EF-Hand superfamily)	T	Signal transduction mechanisms ;	IPR002048 [EF-hand domain]	--	--
A7MBH9	G protein subunit alpha i2	GNAI2	1301.9	1300.5	1297.6	1290	1206.5	5	Molecular Function:GTPase activity (GO:0003924),Molecular Function:signal transducer activity (GO:0004871),Biological Process:G-protein coupled receptor signaling pathway (GO:0007186),Molecular Function:guanyl nucleotide binding (GO:0019001),Molecular Function:G-protein beta/gamma-subunit complex binding (GO:0031683)	guanine nucleotide-binding protein G(i) subunit alpha	--	ko04015 Rap1 signaling pathway ko04022 cGMP-PKG signaling pathway ko04024 cAMP signaling pathway ko04062 Chemokine signaling pathway ko04071 Sphingolipid signaling pathway ko04261 Adrenergic signaling in cardiomyocytes ko04360 Axon guidance ko04371 Apelin signaling pathway ko04540 Gap junction ko04611 Platelet activation ko04670 Leukocyte transendothelial migration ko04713 Circadian entrainment k…	G-protein alpha subunit (small G protein superfamily)	DT	Cell cycle control, cell division, chromosome partitioning ; Signal transduction mechanisms ;	IPR001019 [Guanine nucleotide binding protein (G-protein), alpha subunit]	--	--
F2Z4D5	RAB11A, member RAS onco family	RAB11A	173.6	157.2	195.3	172.1	173.4	2	Molecular Function:GTP binding (GO:0005525),Biological Process:small GTPase mediated signal transduction (GO:0007264)	Ras-related protein Rab-11A	--	ko04144 Endocytosis ko04961 Endocrine and other factor-regulated calcium reabsorption ko04962 Vasopressin-regulated water reabsorption ko04972 Pancreatic secretion	GTPase Rab11/YPT3, small G protein superfamily	U	Intracellular trafficking, secretion, and vesicular transport ;	IPR001806 [Small GTPase superfamily]	--	--
A6QPB5	PGM1 protein	PGM1	140.2	119.3	130.5	128.9	121	2	Biological Process:carbohydrate metabolic process (GO:0005975),Biological Process:organic substance metabolic process (GO:0071704)	phosphoglucomutase	5.4.2.2	ko00010 Glycolysis / Gluconeogenesis ko00030 Pentose phosphate pathway ko00052 Galactose metabolism ko00230 Purine metabolism ko00500 Starch and sucrose metabolism ko00520 Amino sugar and nucleotide sugar metabolism ko01100 Metabolic pathways	Phosphoglucomutase	G	Carbohydrate transport and metabolism ;	IPR005843 [Alpha-D-phosphohexomutase, C-terminal] ; IPR005844[Alpha-D-phosphohexomutase, alpha/beta/alpha domain I] ; IPR005845[Alpha-D-phosphohexomutase, alpha/beta/alpha domain II] ; IPR005846[Alpha-D-phosphohexomutase, alpha/beta/alpha domain III]	--	--
A5D7D1	Alpha-actinin-4	ACTN4	1150	1160	1051.8	1153.4	1137.7	1	Molecular Function:protein binding (GO:0005515)	actinin alpha 1/4	--	ko04510 Focal adhesion ko04520 Adherens junction ko04530 Tight junction ko04670 Leukocyte transendothelial migration ko04810 Regulation of actin cytoskeleton ko05146 Amoebiasis ko05203 Viral carcinogenesis ko05322 Systemic lupus erythematosus	Ca2+-binding actin-bundling protein (actinin), alpha chain (EF-Hand protein superfamily)	Z	Cytoskeleton ;	IPR001715 [Calponin homology domain] ; IPR002017[Spectrin repeat] ; IPR014837[EF-hand, Ca insensitive]	--	--
P63097	Guanine nucleotide-binding protein G(i) subunit alpha-1	GNAI1	868	823.3	842.5	848.8	853.6	5	Molecular Function:GTPase activity (GO:0003924),Molecular Function:signal transducer activity (GO:0004871),Biological Process:G-protein coupled receptor signaling pathway (GO:0007186),Molecular Function:guanyl nucleotide binding (GO:0019001),Molecular Function:G-protein beta/gamma-subunit complex binding (GO:0031683)	guanine nucleotide-binding protein G(i) subunit alpha	--	ko04015 Rap1 signaling pathway ko04022 cGMP-PKG signaling pathway ko04024 cAMP signaling pathway ko04062 Chemokine signaling pathway ko04071 Sphingolipid signaling pathway ko04261 Adrenergic signaling in cardiomyocytes ko04360 Axon guidance ko04371 Apelin signaling pathway ko04540 Gap junction ko04611 Platelet activation ko04670 Leukocyte transendothelial migration ko04713 Circadian entrainment k…	G-protein alpha subunit (small G protein superfamily)	DT	Cell cycle control, cell division, chromosome partitioning ; Signal transduction mechanisms ;	IPR001019 [Guanine nucleotide binding protein (G-protein), alpha subunit]	--	--
Q2KIF2	Leucine-rich alpha-2-glycoprotein 1	LRG1	2169.8	2695.3	2604.2	2527.3	2600.3	1	Molecular Function:protein binding (GO:0005515)	--	--	--	FOG: Leucine rich repeat	R	General function prediction only ;	IPR001611 [Leucine-rich repeat]	--	--
B6V3I5	Alpha-lactalbumin		2945.1	3236.4	3476.9	3190.7	3453.3	--	--	alpha-lactalbumin	2.4.1.22	ko00052 Galactose metabolism ko01100 Metabolic pathways	--	--	--	IPR001916 [Glycoside hydrolase, family 22]	--	--
K4JDT2	Alpha-2-macroglobulin variant 20	A2M	142.6	151.9	174.3	173.1	166.4	1	Molecular Function:endopeptidase inhibitor activity (GO:0004866)	alpha-2-macroglobulin	--	ko04610 Complement and coagulation cascades	Alpha-macroglobulin	O	Posttranslational modification, protein turnover, chaperones ;	IPR001599 [Alpha-2-macroglobulin] ; IPR002890[Alpha-2-macroglobulin, N-terminal] ; IPR011625[Alpha-2-macroglobulin, N-terminal 2]	--	--
Q3SZ62	Phosphoglycerate mutase 1	PGAM1	2801.8	2628.3	2784	3082	2678	--	--	2,3-bisphosphoglycerate-dependent phosphoglycerate mutase	5.4.2.11	ko00010 Glycolysis / Gluconeogenesis ko00260 Glycine, serine and threonine metabolism ko01100 Metabolic pathways ko01200 Carbon metabolism ko01230 Biosynthesis of amino acids ko04922 Glucagon signaling pathway ko05230 Central carbon metabolism in cancer	Phosphoglycerate mutase	G	Carbohydrate transport and metabolism ;	IPR013078 [Histidine phosphatase superfamily, clade-1]	--	--
A0A3Q1MA31	Inter-alpha-trypsin inhibitor heavy chain 4	ITIH4	175.4	259.2	229	250.8	248.6	2	Molecular Function:serine-type endopeptidase inhibitor activity (GO:0004867),Biological Process:hyaluronan metabolic process (GO:0030212)	--	--	--	--	--	--	IPR002035 [von Willebrand factor, type A] ; IPR010600[Inter-alpha-trypsin inhibitor heavy chain, C-terminal] ; IPR013694[VIT domain]	--	--
Q17QE5	Calcium and integrin-binding protein 1	CIB1	4259.7	3964.6	3930.4	3925.8	3827.9	1	Molecular Function:calcium ion binding (GO:0005509)	calcium and integrin-binding protein 1	--	--	Ca2+/calmodulin-dependent protein phosphatase (calcineurin subunit B), EF-Hand superfamily protein	T	Signal transduction mechanisms ;	IPR002048 [EF-hand domain]	--	--
Q1RMV1	Endoglin	ENG	3751.4	3657.6	3688.6	3625.2	3456.9	--	--	endoglin	--	--	--	--	--	IPR001507 [Zona pellucida domain]	--	--
Q0IIG7	Ras-related protein Rab-5A	RAB5A	1703.1	1535.2	1474.5	1501.5	1435.2	2	Molecular Function:GTP binding (GO:0005525),Biological Process:small GTPase mediated signal transduction (GO:0007264)	Ras-related protein Rab-5A	--	ko04014 Ras signaling pathway ko04144 Endocytosis ko04145 Phagosome ko04962 Vasopressin-regulated water reabsorption ko05014 Amyotrophic lateral sclerosis (ALS) ko05146 Amoebiasis ko05152 Tuberculosis	GTPase Rab5/YPT51 and related small G protein superfamily GTPases	U	Intracellular trafficking, secretion, and vesicular transport ;	IPR001806 [Small GTPase superfamily]	--	--
A6QLD1	Exocyst complex component Sec8	EXOC4	3135.5	3185.8	3112.5	3201.6	2864.4	3	Cellular Component:exocyst (GO:0000145),Biological Process:vesicle docking involved in exocytosis (GO:0006904),Biological Process:protein transport (GO:0015031)	exocyst complex component 4	--	--	Exocyst complex subunit Sec8	U	Intracellular trafficking, secretion, and vesicular transport ;	IPR007191 [Sec8 exocyst complex component specific domain]	--	--
Q3ZCJ2	Aldo-keto reductase family 1 member A1	AKR1A1	3433.7	3337.1	3152.3	3417	3142.8	--	--	alcohol dehydrogenase (NADP+)	1.1.1.2	ko00010 Glycolysis / Gluconeogenesis ko00040 Pentose and glucuronate interconversions ko00561 Glycerolipid metabolism ko01100 Metabolic pathways	Aldo/keto reductase family proteins	R	General function prediction only ;	IPR023210 [NADP-dependent oxidoreductase domain]	--	--
Q5E9I6	ADP-ribosylation factor 3	ARF3	2757.7	2709.7	2800.8	2744.6	2982.4	1	Molecular Function:GTP binding (GO:0005525)	ADP-ribosylation factor 3	--	ko04144 Endocytosis	GTP-binding ADP-ribosylation factor Arf1	U	Intracellular trafficking, secretion, and vesicular transport ;	IPR006689 [Small GTPase superfamily, ARF/SAR type]	--	--
P00735	Prothrombin	F2	3315.5	3605.4	3270.2	3525.5	3319.4	5	Molecular Function:serine-type endopeptidase activity (GO:0004252),Molecular Function:calcium ion binding (GO:0005509),Cellular Component:extracellular region (GO:0005576),Biological Process:proteolysis (GO:0006508),Biological Process:blood coagulation (GO:0007596)	coagulation factor II (thrombin)	3.4.21.5	ko04080 Neuroactive ligand-receptor interaction ko04610 Complement and coagulation cascades ko04810 Regulation of actin cytoskeleton	--	--	--	IPR000001 [Kringle] ; IPR000294[Gamma-carboxyglutamic acid-rich (GLA) domain] ; IPR001254[Serine proteases, trypsin domain] ; IPR018992[Thrombin light chain]	--	--
Q0VCX2	Endoplasmic reticulum chaperone BiP	HSPA5	2090.8	2322.2	2241.1	2322.2	2386.5	--	--	heat shock 70kDa protein 5	--	ko03060 Protein export ko04141 Protein processing in endoplasmic reticulum ko04918 Thyroid hormone synthesis ko05020 Prion diseases	Molecular chaperones GRP78/BiP/KAR2, HSP70 superfamily	O	Posttranslational modification, protein turnover, chaperones ;	IPR013126 [Heat shock protein 70 family]	--	--
A0A3Q1M6Y5	G protein subunit alpha o1	GNAO1	1897	1926.3	1907.7	1956.9	1890.5	5	Molecular Function:GTPase activity (GO:0003924),Molecular Function:signal transducer activity (GO:0004871),Biological Process:G-protein coupled receptor signaling pathway (GO:0007186),Molecular Function:guanyl nucleotide binding (GO:0019001),Molecular Function:G-protein beta/gamma-subunit complex binding (GO:0031683)	guanine nucleotide-binding protein G(o) subunit alpha	--	ko04015 Rap1 signaling pathway ko04713 Circadian entrainment ko04723 Retrograde endocannabinoid signaling ko04724 Glutamatergic synapse ko04725 Cholinergic synapse ko04726 Serotonergic synapse ko04727 GABAergic synapse ko04728 Dopaminergic synapse ko04730 Long-term depression ko04915 Estrogen signaling pathway ko04916 Melanogenesis ko04921 Oxytocin signaling pathway ko04926 Relaxin signaling path…	G-protein alpha subunit (small G protein superfamily)	DT	Cell cycle control, cell division, chromosome partitioning ; Signal transduction mechanisms ;	IPR001019 [Guanine nucleotide binding protein (G-protein), alpha subunit]	--	--
B0JYL8	Cofilin 1 (Non-muscle)	CFL1	3693.1	3397.5	3483.2	3419.1	3319.8	2	Molecular Function:actin binding (GO:0003779),Cellular Component:intracellular (GO:0005622)	cofilin	--	ko04360 Axon guidance ko04666 Fc gamma R-mediated phagocytosis ko04810 Regulation of actin cytoskeleton ko05133 Pertussis	Actin depolymerizing factor	Z	Cytoskeleton ;	IPR002108 [Actin-depolymerising factor homology domain]	--	--
G5E675	AP-2 complex subunit alpha	AP2A2	2208	2086.8	1972.6	2002.3	1907.4	4	Biological Process:intracellular protein transport (GO:0006886),Biological Process:vesicle-mediated transport (GO:0016192),Cellular Component:membrane coat (GO:0030117),Cellular Component:clathrin adaptor complex (GO:0030131)	AP-2 complex subunit alpha	--	ko04144 Endocytosis ko04721 Synaptic vesicle cycle ko04961 Endocrine and other factor-regulated calcium reabsorption ko05016 Huntington's disease	Vesicle coat complex AP-2, alpha subunit	U	Intracellular trafficking, secretion, and vesicular transport ;	IPR002553 [Clathrin/coatomer adaptor, adaptin-like, N-terminal] ; IPR003164[Clathrin adaptor, alpha-adaptin, appendage, C-terminal subdomain] ; IPR008152[Clathrin adaptor, alpha/beta/gamma-adaptin, appendage, Ig-like subdomain]	--	--
P02584	Profilin-1	PFN1	3338.6	3202.1	3168.6	3251.1	3074	--	--	profilin	--	ko04015 Rap1 signaling pathway ko04810 Regulation of actin cytoskeleton ko05132 Salmonella infection	Profilin	Z	Cytoskeleton ;	IPR005455 [Profilin]	--	--
Q29RI6	Calcium-binding protein 39	CAB39	3864.2	3724.4	3781	3672.4	3592.9	--	--	calcium binding protein 39	--	ko04150 mTOR signaling pathway ko04152 AMPK signaling pathway	Conserved protein Mo25	S	Function unknown ;	IPR013878 [Mo25-like]	--	--
A0A3Q1LRD1	Phosphoglucomutase 1	PGM1	724.2	712	674.6	669.2	668.3	2	Biological Process:carbohydrate metabolic process (GO:0005975),Biological Process:organic substance metabolic process (GO:0071704)	phosphoglucomutase	5.4.2.2	ko00010 Glycolysis / Gluconeogenesis ko00030 Pentose phosphate pathway ko00052 Galactose metabolism ko00230 Purine metabolism ko00500 Starch and sucrose metabolism ko00520 Amino sugar and nucleotide sugar metabolism ko01100 Metabolic pathways	Phosphoglucomutase	G	Carbohydrate transport and metabolism ;	IPR005843 [Alpha-D-phosphohexomutase, C-terminal] ; IPR005844[Alpha-D-phosphohexomutase, alpha/beta/alpha domain I] ; IPR005845[Alpha-D-phosphohexomutase, alpha/beta/alpha domain II] ; IPR005846[Alpha-D-phosphohexomutase, alpha/beta/alpha domain III]	--	--
Q3T0Q4	Nucleoside diphosphate kinase B	NME2	3122.6	3083.5	2947.7	3073.3	2603	5	Molecular Function:nucleoside diphosphate kinase activity (GO:0004550),Biological Process:nucleoside diphosphate phosphorylation (GO:0006165),Biological Process:GTP biosynthetic process (GO:0006183),Biological Process:UTP biosynthetic process (GO:0006228),Biological Process:CTP biosynthetic process (GO:0006241)	nucleoside-diphosphate kinase	2.7.4.6	ko00230 Purine metabolism ko00240 Pyrimidine metabolism ko01100 Metabolic pathways	Nucleoside diphosphate kinase	F	Nucleotide transport and metabolism ;	IPR001564 [Nucleoside diphosphate kinase]	--	--
Q5EAD0	Brain-specific angiogenesis inhibitor 1-associated protein 2	BAIAP2	3543.6	3113.5	3115.7	3038.1	2919.7	2	Molecular Function:protein binding (GO:0005515),Biological Process:plasma membrane organization (GO:0007009)	BAI1-associated protein 2	--	ko04520 Adherens junction ko04810 Regulation of actin cytoskeleton	--	--	--	IPR001452 [SH3 domain] ; IPR013606[IMD/I-BAR domain]	--	--
F1MIU3	Transmembrane channel-like protein	TMC5	4286.4	4003.2	4168.6	4103.1	4095.9	1	Cellular Component:integral component of membrane (GO:0016021)	transmembrane channel-like protein	--	--	--	--	--	IPR012496 [TMC]	--	--
P09487	Alkaline phosphatase, tissue-nonspecific isozyme	ALPL	3079.4	2896.2	2902.4	2943.1	2808.5	2	Biological Process:metabolic process (GO:0008152),Molecular Function:phosphatase activity (GO:0016791)	alkaline phosphatase	3.1.3.1	ko00730 Thiamine metabolism ko00790 Folate biosynthesis ko01100 Metabolic pathways	Alkaline phosphatase	P	Inorganic ion transport and metabolism ;	IPR001952 [Alkaline phosphatase]	--	--
P05307	Protein disulfide-isomerase	P4HB	3327	3602.2	3327.9	3577.4	3314	1	Biological Process:cell redox homeostasis (GO:0045454)	protein disulfide-isomerase A1	5.3.4.1	ko04141 Protein processing in endoplasmic reticulum	Protein disulfide isomerase (prolyl 4-hydroxylase beta subunit)	O	Posttranslational modification, protein turnover, chaperones ;	IPR013766 [Thioredoxin domain]	--	--
A8E645	glutamine--fructose-6-phosphate transaminase (isomerizing)	GFPT1	1748.9	1811.7	1708	1772.1	1708.1	2	Biological Process:carbohydrate metabolic process (GO:0005975),Molecular Function:carbohydrate binding (GO:0030246)	glucosamine---fructose-6-phosphate aminotransferase (isomerizing)	2.6.1.16	ko00250 Alanine, aspartate and glutamate metabolism ko00520 Amino sugar and nucleotide sugar metabolism ko01100 Metabolic pathways ko04931 Insulin resistance	Glucosamine 6-phosphate synthetases, contain amidotransferase and phosphosugar isomerase domains	M	Cell wall/membrane/envelope biogenesis ;	IPR001347 [Sugar isomerase (SIS)]	--	--
Q0VCZ8	Long-chain-fatty-acid--CoA ligase	ACSL1	3551.7	3296.7	3007.1	3232.2	3138.7	2	Molecular Function:catalytic activity (GO:0003824),Biological Process:metabolic process (GO:0008152)	long-chain acyl-CoA synthetase	6.2.1.3	ko00061 Fatty acid biosynthesis ko00071 Fatty acid degradation ko01100 Metabolic pathways ko01212 Fatty acid metabolism ko03320 PPAR signaling pathway ko04146 Peroxisome ko04216 Ferroptosis ko04920 Adipocytokine signaling pathway	Long-chain acyl-CoA synthetases (AMP-forming)	I	Lipid transport and metabolism ;	IPR000873 [AMP-dependent synthetase/ligase]	--	--
P00442	Superoxide dismutase [Cu-Zn]	SOD1	4606.9	4083.6	4182.9	4021.7	4072.1	3	Biological Process:superoxide metabolic process (GO:0006801),Molecular Function:metal ion binding (GO:0046872),Biological Process:oxidation-reduction process (GO:0055114)	superoxide dismutase, Cu-Zn family	1.15.1.1	ko04146 Peroxisome ko04213 Longevity regulating pathway - multiple species ko05014 Amyotrophic lateral sclerosis (ALS) ko05016 Huntington's disease ko05020 Prion diseases	Cu2+/Zn2+ superoxide dismutase SOD1	P	Inorganic ion transport and metabolism ;	IPR001424 [Superoxide dismutase, copper/zinc binding domain]	--	--
Q5EA79	Galactose mutarotase	GALM	4664.6	4227.1	4261	4192.4	4128.8	2	Biological Process:carbohydrate metabolic process (GO:0005975),Molecular Function:isomerase activity (GO:0016853)	aldose 1-epimerase	5.1.3.3	ko00010 Glycolysis / Gluconeogenesis ko00052 Galactose metabolism ko01100 Metabolic pathways	Predicted mutarotase	G	Carbohydrate transport and metabolism ;	IPR008183 [Aldose 1-/Glucose-6-phosphate 1-epimerase]	--	--
G3X6M9	Signal regulatory protein alpha	SIRPA	645.8	664.8	649.9	666.7	568.3	--	--	signal-regulatory protein alpha/beta1/gamma	--	ko04380 Osteoclast differentiation	--	--	--	IPR003597 [Immunoglobulin C1-set] ; IPR013106[Immunoglobulin V-set domain]	--	--
Q3ZCK2	RAS like proto-onco A	RALA	1771.2	1652.2	1685.5	1574	1579.3	2	Molecular Function:GTP binding (GO:0005525),Biological Process:small GTPase mediated signal transduction (GO:0007264)	Ras-related protein Ral-A	--	ko04014 Ras signaling pathway ko04015 Rap1 signaling pathway ko04072 Phospholipase D signaling pathway ko05200 Pathways in cancer ko05210 Colorectal cancer ko05212 Pancreatic cancer	Ras-related GTPase	R	General function prediction only ;	IPR001806 [Small GTPase superfamily]	--	--
F6QVB9	RAS and EF-hand domain containing	RASEF	2006.7	1937	1891.6	1994	1849.7	3	Molecular Function:calcium ion binding (GO:0005509),Molecular Function:GTP binding (GO:0005525),Biological Process:small GTPase mediated signal transduction (GO:0007264)	Ras and EF-hand domain-containing protein	--	--	GTP-binding protein SEC4, small G protein superfamily, and related Ras family GTP-binding proteins	TU	Signal transduction mechanisms ; Intracellular trafficking, secretion, and vesicular transport ;	IPR001806 [Small GTPase superfamily] ; IPR002048[EF-hand domain]	--	--
A0A3Q1MDS4	Ras-related protein Rab-3	RAB3D	2342.5	2380.6	2275.2	2366.6	2095.2	2	Molecular Function:GTP binding (GO:0005525),Biological Process:small GTPase mediated signal transduction (GO:0007264)	Ras-related protein Rab-3D	--	ko04972 Pancreatic secretion	GTPase Rab3, small G protein superfamily	U	Intracellular trafficking, secretion, and vesicular transport ;	IPR001806 [Small GTPase superfamily]	--	--
A0A3Q1N996	RHO family interacting cell polarization regulator 1	RIPOR1	1799.4	1713.4	1656.9	1712	1624.3	--	--	--	--	--	--	--	--	IPR031780 [FAM65, N-terminal]	--	--
Q3T145	Malate dehydrogenase, cytoplasmic	MDH1	4105.7	3933.2	4063.3	4056.2	3891.1	2	Molecular Function:oxidoreductase activity (GO:0016491),Biological Process:oxidation-reduction process (GO:0055114)	malate dehydrogenase	1.1.1.37	ko00020 Citrate cycle (TCA cycle) ko00270 Cysteine and methionine metabolism ko00620 Pyruvate metabolism ko00630 Glyoxylate and dicarboxylate metabolism ko01100 Metabolic pathways ko01200 Carbon metabolism ko04964 Proximal tubule bicarbonate reclamation	Malate dehydrogenase	C	Energy production and conversion ;	IPR001236 [Lactate/malate dehydrogenase, N-terminal] ; IPR022383[Lactate/malate dehydrogenase, C-terminal]	--	--
A0A3Q1LMB5	AP complex subunit beta	AP1B1	1324.6	1287.1	1281	1342	1256.6	4	Biological Process:intracellular protein transport (GO:0006886),Biological Process:vesicle-mediated transport (GO:0016192),Cellular Component:membrane coat (GO:0030117),Cellular Component:clathrin adaptor complex (GO:0030131)	AP-1 complex subunit beta-1	--	ko04142 Lysosome	Vesicle coat complex AP-1/AP-2/AP-4, beta subunit	U	Intracellular trafficking, secretion, and vesicular transport ;	IPR002553 [Clathrin/coatomer adaptor, adaptin-like, N-terminal] ; IPR008152[Clathrin adaptor, alpha/beta/gamma-adaptin, appendage, Ig-like subdomain] ; IPR015151[Beta-adaptin appendage, C-terminal subdomain]	--	--
Q3ZCD0	CD81 antigen	CD81	6436.5	6078.5	6154.6	6024.5	5828.5	1	Cellular Component:integral component of membrane (GO:0016021)	CD81 antigen	--	ko04662 B cell receptor signaling pathway ko05144 Malaria ko05160 Hepatitis C	Tetraspanin family integral membrane protein	R	General function prediction only ;	IPR018499 [Tetraspanin/Peripherin]	--	--
Q2TBI0	Lipopolysaccharide-binding protein	LBP	1976.4	2086.4	2329.4	2144.9	2121	1	Molecular Function:lipid binding (GO:0008289)	lipopolysaccharide-binding protein	--	ko04064 NF-kappa B signaling pathway ko04620 Toll-like receptor signaling pathway ko05132 Salmonella infection ko05152 Tuberculosis	BPI/LBP/CETP family protein	V	Defense mechanisms ;	IPR001124 [Lipid-binding serum glycoprotein, C-terminal] ; IPR017942[Lipid-binding serum glycoprotein, N-terminal]	--	--
P30932	CD9 antigen	CD9	13072.5	12610.3	12353.7	12258.3	11477.4	1	Cellular Component:integral component of membrane (GO:0016021)	CD9 antigen	--	ko04640 Hematopoietic cell lineage	Tetraspanin family integral membrane protein	R	General function prediction only ;	IPR018499 [Tetraspanin/Peripherin]	--	--
Q2HJG5	Vacuolar protein sorting-associated protein 35	VPS35	2728.9	2630.9	2581.2	2663.6	2443.3	3	Molecular Function:protein transporter activity (GO:0008565),Biological Process:protein transport (GO:0015031),Cellular Component:retromer complex (GO:0030904)	vacuolar protein sorting-associated protein 35	--	ko04144 Endocytosis	Membrane coat complex Retromer, subunit VPS35	U	Intracellular trafficking, secretion, and vesicular transport ;	IPR005378 [Vacuolar protein sorting-associated protein 35]	--	--
Q1LZA3	Asparagine synthetase [glutamine-hydrolyzing]	ASNS	2503.9	2555.5	2432.7	2458.3	2478.2	2	Molecular Function:asparagine synthase (glutamine-hydrolyzing) activity (GO:0004066),Biological Process:asparagine biosynthetic process (GO:0006529)	asparagine synthase (glutamine-hydrolysing)	6.3.5.4	ko00250 Alanine, aspartate and glutamate metabolism ko01100 Metabolic pathways	Asparagine synthase (glutamine-hydrolyzing)	E	Amino acid transport and metabolism ;	IPR001962 [Asparagine synthase] ; IPR017932[Glutamine amidotransferase type 2 domain]	--	--
F6PZI3	Solute carrier family 29 member 1	SLC29A1	2262	2120.6	2119.1	2224.3	2188.8	3	Molecular Function:nucleoside transmembrane transporter activity (GO:0005337),Biological Process:transport (GO:0006810),Cellular Component:integral component of membrane (GO:0016021)	solute carrier family 29 (equilibrative nucleoside transporter), member 1/2/3	--	--	Nucleoside transporter	F	Nucleotide transport and metabolism ;	IPR002259 [Equilibrative nucleoside transporter]	--	--
A5D9D2	Complement component 4 binding protein, alpha chain	C4BPA	2221.8	2711.8	2354.6	2218.2	2365.1	--	--	complement component 4 binding protein, alpha	--	ko04610 Complement and coagulation cascades ko05133 Pertussis	--	--	--	IPR000436 [Sushi/SCR/CCP domain]	--	--
A1L5C6	HPN protein	HPN	2112.4	2082.3	1999	2044.8	1943.6	3	Molecular Function:serine-type endopeptidase activity (GO:0004252),Biological Process:proteolysis (GO:0006508),Molecular Function:serine-type exopeptidase activity (GO:0070008)	hepsin	3.4.21.106	ko05203 Viral carcinogenesis	Trypsin	E	Amino acid transport and metabolism ;	IPR001254 [Serine proteases, trypsin domain] ; IPR015352[Hepsin, SRCR domain]	--	--
A5D977	RALB protein	RALB	2079.2	1846	1792.2	1799.9	1693.1	2	Molecular Function:GTP binding (GO:0005525),Biological Process:small GTPase mediated signal transduction (GO:0007264)	Ras-related protein Ral-B	--	ko04014 Ras signaling pathway ko04015 Rap1 signaling pathway ko04072 Phospholipase D signaling pathway ko05200 Pathways in cancer ko05210 Colorectal cancer ko05212 Pancreatic cancer	Ras-related GTPase	R	General function prediction only ;	IPR001806 [Small GTPase superfamily]	--	--
F6QEU6	phosphoglucomutase (alpha-D-glucose-1,6-bisphosphate-dependent)	PGM2	4040.5	3934.2	3848.4	3956.5	3805.1	2	Biological Process:carbohydrate metabolic process (GO:0005975),Biological Process:organic substance metabolic process (GO:0071704)	--	--	ko00010 Glycolysis / Gluconeogenesis ko00030 Pentose phosphate pathway ko00052 Galactose metabolism ko00230 Purine metabolism ko00500 Starch and sucrose metabolism ko00520 Amino sugar and nucleotide sugar metabolism ko01100 Metabolic pathways	Phosphoglucomutase/phosphomannomutase	G	Carbohydrate transport and metabolism ;	IPR005843 [Alpha-D-phosphohexomutase, C-terminal] ; IPR005844[Alpha-D-phosphohexomutase, alpha/beta/alpha domain I] ; IPR005845[Alpha-D-phosphohexomutase, alpha/beta/alpha domain II] ; IPR005846[Alpha-D-phosphohexomutase, alpha/beta/alpha domain III]	--	--
E1BP91	Aminopeptidase	NPEPPS	3616.3	3687.1	3523.9	3771.5	3816.9	2	Molecular Function:metallopeptidase activity (GO:0008237),Molecular Function:zinc ion binding (GO:0008270)	puromycin-sensitive aminopeptidase	3.4.11.-	--	Puromycin-sensitive aminopeptidase and related aminopeptidases	EO	Amino acid transport and metabolism ; Posttranslational modification, protein turnover, chaperones ;	IPR014782 [Peptidase M1, membrane alanine aminopeptidase, N-terminal] ; IPR024571[ERAP1-like C-terminal domain]	--	--
A0A140T894	Tyrosine 3-monooxygenase/tryptophan 5-monooxygenase activation protein beta	YWHAB	1187.1	1199	1145.7	1207.6	1220.7	--	--	14-3-3 protein beta/theta/zeta	--	ko04110 Cell cycle ko04114 Oocyte meiosis ko04151 PI3K-Akt signaling pathway ko04390 Hippo signaling pathway ko05161 Hepatitis B ko05169 Epstein-Barr virus infection ko05203 Viral carcinogenesis	Multifunctional chaperone (14-3-3 family)	O	Posttranslational modification, protein turnover, chaperones ;	IPR023410 [14-3-3 domain]	--	--
P81125	Alpha-soluble NSF attachment protein	NAPA	1879.1	1868.4	1872.1	1891.8	1823.3	--	--	alpha-soluble NSF attachment protein	--	ko04721 Synaptic vesicle cycle	Protein required for fusion of vesicles in vesicular transport, alpha-SNAP	U	Intracellular trafficking, secretion, and vesicular transport ;	--	--	--
Q10741	Disintegrin and metalloproteinase domain-containing protein 10	ADAM10	3120	2890.6	2808.3	2796.7	2777.3	--	--	disintegrin and metalloproteinase domain-containing protein 10	3.4.24.81	ko05010 Alzheimer's disease	Tumor necrosis factor-alpha-converting enzyme (TACE/ADAM17) and related metalloproteases	W	Extracellular structures ;	IPR001762 [Disintegrin domain] ; IPR002870[Peptidase M12B, propeptide]	--	--
F1MC11	Keratin 14	KRT14	1437	1226	1103	1264.7	1302.6	2	Molecular Function:structural molecule activity (GO:0005198),Cellular Component:intermediate filament (GO:0005882)	type I keratin, acidic	--	--	--	--	--	IPR001664 [Intermediate filament protein]	--	--
A0A3Q1LKR8	E1 ubiquitin-activating enzyme	UBA1	2793.8	2822.8	2707.3	2802.7	2718.5	1	Molecular Function:small protein activating enzyme activity (GO:0008641)	ubiquitin-activating enzyme E1	6.2.1.45	ko04120 Ubiquitin mediated proteolysis ko05012 Parkinson's disease	Ubiquitin activating enzyme UBA1	O	Posttranslational modification, protein turnover, chaperones ;	IPR000594 [THIF-type NAD/FAD binding fold] ; IPR018965[Ubiquitin-activating enzyme E1, C-terminal] ; IPR019572[Ubiquitin-activating enzyme, catalytic cysteine domain] ; IPR032418[Ubiquitin-activating enzyme E1, FCCH domain] ; IPR032420[Ubiquitin-activating enzyme E1, four-helix bundle]	--	--
Q8SQ28	Serum amyloid A-3 protein	SAA3	4276.5	3590.7	4656.6	4610.8	4414.1	1	Cellular Component:extracellular region (GO:0005576)	serum amyloid A protein	--	--	--	--	--	IPR000096 [Serum amyloid A protein]	--	--
Q3SZV7	Hemopexin	HPX	3416.9	4549.2	4138.4	4044	4431.5	--	--	hemopexin	--	--	Gelatinase A and related matrix metalloproteases	OW	Posttranslational modification, protein turnover, chaperones ; Extracellular structures ;	IPR018487 [Hemopexin-like repeats]	--	--
F1MUN7	Annexin	ANXA11	2257.7	2160.2	2095.3	2238.3	1978.4	2	Molecular Function:calcium ion binding (GO:0005509),Molecular Function:calcium-dependent phospholipid binding (GO:0005544)	annexin A7/11	--	--	Annexin	U	Intracellular trafficking, secretion, and vesicular transport ;	IPR018502 [Annexin repeat]	--	--
Q3ZBX0	Basigin	BSG	4092.9	3825.9	3532.1	3743.6	3630.9	--	--	basigin	--	--	--	--	--	--	--	--
Q3SZA1	Rho-related GTP-binding protein RhoF	RHOF	1775	1702.8	1767.4	1738.6	1697.3	2	Molecular Function:GTP binding (GO:0005525),Biological Process:small GTPase mediated signal transduction (GO:0007264)	Ras homolog gene family, member F	--	--	Ras-related small GTPase, Rho type	R	General function prediction only ;	IPR001806 [Small GTPase superfamily]	--	--
Q2KIV8	Glutathione S-transferase	GSTM3	3342.8	3376.2	2972.6	2952	2616.7	1	Molecular Function:protein binding (GO:0005515)	glutathione S-transferase	2.5.1.18	ko00480 Glutathione metabolism ko00980 Metabolism of xenobiotics by cytochrome P450 ko00982 Drug metabolism - cytochrome P450 ko01524 Platinum drug resistance ko05200 Pathways in cancer ko05204 Chemical carcinogenesis ko05225 Hepatocellular carcinoma ko05418 Fluid shear stress and atherosclerosis	Glutathione S-transferase	O	Posttranslational modification, protein turnover, chaperones ;	IPR004045 [Glutathione S-transferase, N-terminal] ; IPR004046[Glutathione S-transferase, C-terminal]	--	--
A4IF89	Exocyst complex component 8	EXOC8	3181.2	3174.1	3108	3218.4	3055.2	--	--	exocyst complex component 8	--	--	Exocyst complex subunit	U	Intracellular trafficking, secretion, and vesicular transport ;	IPR032403 [Exocyst component Exo84, C-terminal]	--	--
A0A3Q1LXR2	Rac family small GTPase 1	RAC1	2454.7	2282.6	2336.3	2318.3	2040.9	2	Molecular Function:GTP binding (GO:0005525),Biological Process:small GTPase mediated signal transduction (GO:0007264)	Ras-related C3 botulinum toxin substrate 1	--	ko04010 MAPK signaling pathway ko04014 Ras signaling pathway ko04015 Rap1 signaling pathway ko04024 cAMP signaling pathway ko04062 Chemokine signaling pathway ko04071 Sphingolipid signaling pathway ko04145 Phagosome ko04151 PI3K-Akt signaling pathway ko04310 Wnt signaling pathway ko04360 Axon guidance ko04370 VEGF signaling pathway ko04380 Osteoclast differentiation ko04510 Focal adhesion ko04520…	Ras-related small GTPase, Rho type	R	General function prediction only ;	IPR001806 [Small GTPase superfamily]	--	--
E1BC58	RAB2B, member RAS onco family	RAB2B	530	496.6	492.9	524	488.4	2	Molecular Function:GTP binding (GO:0005525),Biological Process:small GTPase mediated signal transduction (GO:0007264)	Ras-related protein Rab-2B	--	--	GTPase Rab2, small G protein superfamily	U	Intracellular trafficking, secretion, and vesicular transport ;	IPR001806 [Small GTPase superfamily]	--	--
A0A3Q1M4F5	Annexin	ANXA7	3419.6	3079.9	3072.1	3095.8	2981.6	2	Molecular Function:calcium ion binding (GO:0005509),Molecular Function:calcium-dependent phospholipid binding (GO:0005544)	annexin A7/11	--	--	Annexin	U	Intracellular trafficking, secretion, and vesicular transport ;	IPR018502 [Annexin repeat]	--	--
A0A3Q1M3Z4	G protein-coupled receptor class C group 5 member C	GPRC5C	4715.4	4527.6	4758.7	4492.3	4496.9	3	Molecular Function:G-protein coupled receptor activity (GO:0004930),Biological Process:G-protein coupled receptor signaling pathway (GO:0007186),Cellular Component:integral component of membrane (GO:0016021)	G protein-coupled receptor family C group 5 member C	--	--	--	--	--	IPR017978 [GPCR family 3, C-terminal]	--	--
E9LZ03	Prominin-1		269.1	254.4	263.2	259.8	282	1	Cellular Component:integral component of membrane (GO:0016021)	prominin 1	--	ko05202 Transcriptional misregulation in cancer	Polytopic membrane protein Prominin	R	General function prediction only ;	IPR008795 [Prominin]	--	--
F1MXJ5	IST1 homolog	IST1	3948.2	3805.3	3653.5	3753.6	3658.7	1	Biological Process:protein transport (GO:0015031)	vacuolar protein sorting-associated protein IST1	--	ko04144 Endocytosis	Spindle pole body protein	Z	Cytoskeleton ;	IPR005061 [Vacuolar protein sorting-associated protein Ist1]	--	--
Q3ZBZ8	Stress-induced-phosphoprotein 1	STIP1	4064.7	3602.1	3529.6	3654.2	3400.4	1	Molecular Function:protein binding (GO:0005515)	stress-induced-phosphoprotein 1	--	ko05020 Prion diseases	Molecular co-chaperone STI1	O	Posttranslational modification, protein turnover, chaperones ;	IPR011990 [Tetratricopeptide-like helical domain] ; IPR019734[Tetratricopeptide repeat]	--	--
P56965	N(G),N(G)-dimethylarginine dimethylaminohydrolase 1	DDAH1	2252.1	2235.9	2118.6	2205.1	2047.8	--	--	dimethylargininase	3.5.3.18	--	--	--	--	--	--	--
F1N3M3	Protocadherin gamma subfamily A, 3	PCDHGA3	297.8	330.1	327.2	466	396.5	3	Molecular Function:calcium ion binding (GO:0005509),Biological Process:homophilic cell adhesion via plasma membrane adhesion molecules (GO:0007156),Cellular Component:membrane (GO:0016020)	protocadherin gamma subfamily A	--	--	FOG: Cadherin repeats	S	Function unknown ;	IPR002126 [Cadherin] ; IPR013164[Cadherin, N-terminal] ; IPR032455[Cadherin, cytoplasmic C-terminal domain]	--	--
F1N3A1	Thrombospondin 1	THBS1	138.3	157.2	156.6	145.8	148.8	4	Molecular Function:calcium ion binding (GO:0005509),Molecular Function:protein binding (GO:0005515),Cellular Component:extracellular region (GO:0005576),Biological Process:cell adhesion (GO:0007155)	thrombospondin 1	--	ko04015 Rap1 signaling pathway ko04115 p53 signaling pathway ko04145 Phagosome ko04151 PI3K-Akt signaling pathway ko04350 TGF-beta signaling pathway ko04510 Focal adhesion ko04512 ECM-receptor interaction ko05144 Malaria ko05165 Human papillomavirus infection ko05205 Proteoglycans in cancer ko05206 MicroRNAs in cancer ko05219 Bladder cancer	--	--	--	IPR000884 [Thrombospondin type-1 (TSP1) repeat] ; IPR001007[VWFC domain] ; IPR003367[Thrombospondin, type 3-like repeat] ; IPR008859[Thrombospondin, C-terminal] ; IPR026823[Complement Clr-like EGF domain]	--	--
A0A3Q1M4C3	Epidermal growth factor receptor pathway substrate 15	EPS15	2438.6	2286.1	2101.6	2171.9	2021.3	1	Molecular Function:protein binding (GO:0005515)	epidermal growth factor receptor substrate 15	--	ko04144 Endocytosis	Synaptic vesicle protein EHS-1 and related EH domain proteins	TU	Signal transduction mechanisms ; Intracellular trafficking, secretion, and vesicular transport ;	IPR000261 [EH domain]	--	--
P11151	Lipoprotein lipase	LPL	2525.5	2474.5	2822.8	2872.8	3092.6	1	Molecular Function:protein binding (GO:0005515)	lipoprotein lipase	3.1.1.34	ko00561 Glycerolipid metabolism ko03320 PPAR signaling pathway ko04979 Cholesterol metabolism ko05010 Alzheimer's disease	--	--	--	IPR001024 [PLAT/LH2 domain] ; IPR013818[Lipase/vitellogenin]	--	--
G3X8E2	vesicle-fusing ATPase	VPS4A	1897.1	1681.3	1716	1972.9	1709.7	1	Molecular Function:ATP binding (GO:0005524)	vacuolar protein-sorting-associated protein 4	--	ko04144 Endocytosis ko04217 Necroptosis	AAA+-type ATPase	O	Posttranslational modification, protein turnover, chaperones ;	IPR003959 [ATPase, AAA-type, core] ; IPR007330[MIT] ; IPR015415[Vps4 oligomerisation, C-terminal]	--	--
F1N261	Tyrosine-protein kinase	LYN	3330.4	3028.1	2968.7	3164.5	3037.6	3	Molecular Function:protein kinase activity (GO:0004672),Molecular Function:protein binding (GO:0005515),Biological Process:protein phosphorylation (GO:0006468)	tyrosine-protein kinase Lyn	2.7.10.2	ko04062 Chemokine signaling pathway ko04064 NF-kappa B signaling pathway ko04611 Platelet activation ko04662 B cell receptor signaling pathway ko04664 Fc epsilon RI signaling pathway ko04666 Fc gamma R-mediated phagocytosis ko04730 Long-term depression ko05167 Kaposi's sarcoma-associated herpesvirus infection ko05169 Epstein-Barr virus infection ko05203 Viral carcinogenesis	Tyrosine kinases	T	Signal transduction mechanisms ;	IPR000980 [SH2 domain] ; IPR001245[Serine-threonine/tyrosine-protein kinase catalytic domain] ; IPR001452[SH3 domain]	--	--
F1MPK7	Solute carrier family 15 member 2		3833	3653.2	3736.4	3585.5	3563.8	3	Molecular Function:transporter activity (GO:0005215),Biological Process:transport (GO:0006810),Cellular Component:membrane (GO:0016020)	solute carrier family 15 (oligopeptide transporter), member 2	--	--	H+/oligopeptide symporter	E	Amino acid transport and metabolism ;	IPR000109 [Proton-dependent oligopeptide transporter family]	--	--
A0A3Q1N8M7	Exocyst complex component 5	EXOC5	2366.1	2373.7	2206.5	2392.6	2175	3	Cellular Component:cytoplasm (GO:0005737),Biological Process:exocytosis (GO:0006887),Biological Process:vesicle docking (GO:0048278)	exocyst complex component 5	--	--	Exocyst subunit - Sec10p	U	Intracellular trafficking, secretion, and vesicular transport ;	IPR009976 [Exocyst complex component Sec10-like]	--	--
Q3MHW6	Monocarboxylate transporter 1	SLC16A1	2548.7	2516.3	2403.5	2474.1	2470.7	2	Cellular Component:integral component of membrane (GO:0016021),Biological Process:transmembrane transport (GO:0055085)	MFS transporter, MCP family, solute carrier family 16 (monocarboxylic acid transporters), member 1	--	--	Monocarboxylate transporter	G	Carbohydrate transport and metabolism ;	IPR011701 [Major facilitator superfamily]	--	--
Q28178	Thrombospondin-1	THBS1	55.4	64.3	60.3	58.5	67.1	4	Molecular Function:calcium ion binding (GO:0005509),Molecular Function:protein binding (GO:0005515),Cellular Component:extracellular region (GO:0005576),Biological Process:cell adhesion (GO:0007155)	thrombospondin 1	--	ko04015 Rap1 signaling pathway ko04115 p53 signaling pathway ko04145 Phagosome ko04151 PI3K-Akt signaling pathway ko04350 TGF-beta signaling pathway ko04510 Focal adhesion ko04512 ECM-receptor interaction ko05144 Malaria ko05165 Human papillomavirus infection ko05205 Proteoglycans in cancer ko05206 MicroRNAs in cancer ko05219 Bladder cancer	--	--	--	IPR000884 [Thrombospondin type-1 (TSP1) repeat] ; IPR001007[VWFC domain] ; IPR003367[Thrombospondin, type 3-like repeat] ; IPR008859[Thrombospondin, C-terminal] ; IPR026823[Complement Clr-like EGF domain]	--	--
A0A3Q1MLQ7	Talin 1	TLN1	2333.3	2458.6	2348.3	2379.6	2780.2	5	Cellular Component:ruffle (GO:0001726),Molecular Function:actin binding (GO:0003779),Molecular Function:structural constituent of cytoskeleton (GO:0005200),Cellular Component:focal adhesion (GO:0005925),Biological Process:cytoskeletal anchoring at plasma membrane (GO:0007016)	talin	--	ko04015 Rap1 signaling pathway ko04510 Focal adhesion ko04611 Platelet activation ko05166 HTLV-I infection	Talin	Z	Cytoskeleton ;	IPR002558 [I/LWEQ domain] ; IPR015009[Vinculin-binding site-containing domain] ; IPR015224[Talin, central] ; IPR018979[FERM, N-terminal] ; IPR019748[FERM central domain] ; IPR032425[Talin, N-terminal F0 domain]	--	--
A0A452DHW7	Beta-casein	CSN2	809.6	997	1395.6	1109.7	1393.8	3	Molecular Function:transporter activity (GO:0005215),Cellular Component:extracellular region (GO:0005576),Biological Process:transport (GO:0006810)	beta-casein	--	ko04917 Prolactin signaling pathway	--	--	--	IPR001588 [Casein, alpha/beta]	--	--
F1MK52	Prominin 1	PROM1	269.1	253	271.2	289.6	260.9	1	Cellular Component:integral component of membrane (GO:0016021)	prominin 1	--	ko05202 Transcriptional misregulation in cancer	Polytopic membrane protein Prominin	R	General function prediction only ;	IPR008795 [Prominin]	--	--
F1MKU3	B-box and SPRY domain containing	BSPRY	2418.4	2363.4	2363.5	2482.5	2233.9	1	Molecular Function:protein binding (GO:0005515)	--	--	--	Predicted E3 ubiquitin ligase	O	Posttranslational modification, protein turnover, chaperones ;	IPR003877 [SPRY domain] ; IPR006574[SPRY-associated]	--	--
A0A3Q1MQ34	Filamin B	FLNB	1714	1715.6	1643.9	1687.9	1652	1	Molecular Function:protein binding (GO:0005515)	filamin	--	ko04010 MAPK signaling pathway ko04510 Focal adhesion ko05132 Salmonella infection ko05205 Proteoglycans in cancer	Actin-binding cytoskeleton protein, filamin	Z	Cytoskeleton ;	IPR001715 [Calponin homology domain] ; IPR017868[Filamin/ABP280 repeat-like]	--	--
Q5E947	Peroxiredoxin-1	PRDX1	4137.7	4018.9	4086.5	4011.9	4031.1	4	Molecular Function:antioxidant activity (GO:0016209),Molecular Function:oxidoreductase activity (GO:0016491),Molecular Function:peroxiredoxin activity (GO:0051920),Biological Process:oxidation-reduction process (GO:0055114)	peroxiredoxin 1	1.11.1.15	ko04146 Peroxisome	Alkyl hydroperoxide reductase, thiol specific antioxidant and related enzymes	O	Posttranslational modification, protein turnover, chaperones ;	IPR000866 [Alkyl hydroperoxide reductase subunit C/ Thiol specific antioxidant] ; IPR019479[Peroxiredoxin, C-terminal]	--	--
F1N1G7	Kinesin-like protein	KIF5B	1792.3	1710.1	1687.7	1755.5	1670.3	4	Molecular Function:microtubule motor activity (GO:0003777),Molecular Function:ATP binding (GO:0005524),Biological Process:microtubule-based movement (GO:0007018),Molecular Function:microtubule binding (GO:0008017)	kinesin family member 5	--	ko04144 Endocytosis ko04728 Dopaminergic synapse	Kinesin (SMY1 subfamily)	Z	Cytoskeleton ;	IPR001752 [Kinesin motor domain]	--	--
A0A3Q1LIB4	Vinculin	VCL	2417.6	2325.4	2169.8	2333.9	2177.3	2	Biological Process:cell adhesion (GO:0007155),Molecular Function:actin filament binding (GO:0051015)	vinculin	--	ko04510 Focal adhesion ko04520 Adherens junction ko04670 Leukocyte transendothelial migration ko04810 Regulation of actin cytoskeleton ko05100 Bacterial invasion of epithelial cells ko05146 Amoebiasis	Alpha-catenin	W	Extracellular structures ;	IPR006077 [Vinculin/alpha-catenin]	--	--
A0A3Q1MVR1	protein-tyrosine-phosphatase	PTPRJ	1630.6	2105.4	1808.7	1873.7	1917.1	3	Molecular Function:protein tyrosine phosphatase activity (GO:0004725),Molecular Function:protein binding (GO:0005515),Biological Process:protein dephosphorylation (GO:0006470)	receptor-type tyrosine-protein phosphatase eta	3.1.3.48	ko04520 Adherens junction	Protein tyrosine phosphatase, contains fn3 domain	T	Signal transduction mechanisms ;	IPR000242 [PTP type protein phosphatase] ; IPR003961[Fibronectin type III]	--	--
A0A3Q1MI88	Alpha-lactalbumin	LALBA	93.2	81.8	89.1	68.8	54.5	--	--	alpha-lactalbumin	2.4.1.22	ko00052 Galactose metabolism ko01100 Metabolic pathways	--	--	--	IPR001916 [Glycoside hydrolase, family 22]	--	--
A0A3Q1MQS3	14-3-3 protein theta	YWHAQ	1801.5	1697.8	1648.5	1704.4	1557.6	--	--	14-3-3 protein beta/theta/zeta	--	ko04110 Cell cycle ko04114 Oocyte meiosis ko04151 PI3K-Akt signaling pathway ko04390 Hippo signaling pathway ko05161 Hepatitis B ko05169 Epstein-Barr virus infection ko05203 Viral carcinogenesis	Multifunctional chaperone (14-3-3 family)	O	Posttranslational modification, protein turnover, chaperones ;	IPR023410 [14-3-3 domain]	--	--
Q32PI5	Serine/threonine-protein phosphatase 2A 65 kDa regulatory subunit A alpha isoform	PPP2R1A	2188.4	2275.2	2193.8	2383.3	2164.9	1	Molecular Function:protein binding (GO:0005515)	serine/threonine-protein phosphatase 2A regulatory subunit A	--	ko03015 mRNA surveillance pathway ko04071 Sphingolipid signaling pathway ko04114 Oocyte meiosis ko04151 PI3K-Akt signaling pathway ko04152 AMPK signaling pathway ko04261 Adrenergic signaling in cardiomyocytes ko04350 TGF-beta signaling pathway ko04390 Hippo signaling pathway ko04530 Tight junction ko04728 Dopaminergic synapse ko04730 Long-term depression ko05142 Chagas disease (American trypanoso…	Protein phosphatase 2A regulatory subunit A and related proteins	T	Signal transduction mechanisms ;	IPR000357 [HEAT repeat]	--	--
P04896	Guanine nucleotide-binding protein G(s) subunit alpha isoforms short	GNAS	2428.6	2263	2205.4	2322.4	2228.3	5	Molecular Function:GTPase activity (GO:0003924),Molecular Function:signal transducer activity (GO:0004871),Biological Process:G-protein coupled receptor signaling pathway (GO:0007186),Molecular Function:guanyl nucleotide binding (GO:0019001),Molecular Function:G-protein beta/gamma-subunit complex binding (GO:0031683)	guanine nucleotide-binding protein G(olf) subunit alpha	--	ko04020 Calcium signaling pathway ko04728 Dopaminergic synapse ko04740 Olfactory transduction ko05012 Parkinson's disease ko05142 Chagas disease (American trypanosomiasis) ko05146 Amoebiasis	G protein subunit Galphas, small G protein superfamily	T	Signal transduction mechanisms ;	IPR001019 [Guanine nucleotide binding protein (G-protein), alpha subunit]	--	--
A7Z057	Tyrosine 3-monooxygenase/tryptophan 5-monooxygenase activation protein gamma	YWHAG	1105.4	1095.9	1043.5	1115.1	991.8	--	--	14-3-3 protein gamma/eta	--	ko04110 Cell cycle ko04114 Oocyte meiosis ko04151 PI3K-Akt signaling pathway ko04390 Hippo signaling pathway ko05169 Epstein-Barr virus infection ko05203 Viral carcinogenesis	Multifunctional chaperone (14-3-3 family)	O	Posttranslational modification, protein turnover, chaperones ;	IPR023410 [14-3-3 domain]	--	--
A5D9G1	UDP-N-acteylglucosamine pyrophosphorylase 1	UAP1	1503.5	1568	1468.5	1531.3	1515	2	Biological Process:metabolic process (GO:0008152),Molecular Function:uridylyltransferase activity (GO:0070569)	--	--	ko00520 Amino sugar and nucleotide sugar metabolism ko01100 Metabolic pathways	UDP-N-acetylglucosamine pyrophosphorylase	M	Cell wall/membrane/envelope biogenesis ;	IPR002618 [UDPGP family]	--	--
A6QM09	Ig-like domain-containing protein		433.6	573.2	572.2	536.8	579.6	--	--	--	--	--	--	--	--	IPR003597 [Immunoglobulin C1-set] ; IPR013106[Immunoglobulin V-set domain]	--	--
A0A3Q1N3K3	Serine/threonine kinase 26	STK26	1245.3	1203.9	1173.5	1196	1132.6	3	Molecular Function:protein kinase activity (GO:0004672),Molecular Function:ATP binding (GO:0005524),Biological Process:protein phosphorylation (GO:0006468)	serine/threonine-protein kinase 24/25/MST4	2.7.11.1	--	Serine/threonine protein kinase	T	Signal transduction mechanisms ;	IPR000719 [Protein kinase domain]	--	--
A0A140T888	1-phosphatidylinositol 4-kinase	PI4KA	557.5	575.5	547.4	554.4	516	1	Molecular Function:kinase activity (GO:0016301)	phosphatidylinositol 4-kinase A	2.7.1.67	ko00562 Inositol phosphate metabolism ko01100 Metabolic pathways ko04070 Phosphatidylinositol signaling system	Phosphatidylinositol 4-kinase	T	Signal transduction mechanisms ;	IPR000403 [Phosphatidylinositol 3-/4-kinase, catalytic domain] ; IPR001263[Phosphoinositide 3-kinase, accessory (PIK) domain]	--	--
A0A3Q1NBQ9	Tetraspanin	CD82	3239.6	3077.7	3402.5	3292.2	3208	1	Cellular Component:integral component of membrane (GO:0016021)	CD82 antigen	--	ko04115 p53 signaling pathway	Tetraspanin family integral membrane protein	R	General function prediction only ;	IPR018499 [Tetraspanin/Peripherin]	--	--
P46193	Annexin A1	ANXA1	3513.1	3255.3	3097.5	3247.1	3275.4	2	Molecular Function:calcium ion binding (GO:0005509),Molecular Function:calcium-dependent phospholipid binding (GO:0005544)	annexin A1	--	--	Annexin	U	Intracellular trafficking, secretion, and vesicular transport ;	IPR018502 [Annexin repeat]	--	--
Q3SZF2	ADP-ribosylation factor 4	ARF4	730.7	714	649.5	670.1	619.2	1	Molecular Function:GTP binding (GO:0005525)	ADP-ribosylation factor 4	--	--	GTP-binding ADP-ribosylation factor Arf1	U	Intracellular trafficking, secretion, and vesicular transport ;	IPR006689 [Small GTPase superfamily, ARF/SAR type]	--	--
P02663	Alpha-S2-casein	CSN1S2	7431.5	7677.6	8179.8	8849.5	8472.6	3	Molecular Function:transporter activity (GO:0005215),Cellular Component:extracellular region (GO:0005576),Biological Process:transport (GO:0006810)	--	--	--	--	--	--	IPR001588 [Casein, alpha/beta]	--	--
F1N2J9	RAB8B, member RAS onco family	RAB8B	444	406.3	432.6	423.2	412.3	2	Molecular Function:GTP binding (GO:0005525),Biological Process:small GTPase mediated signal transduction (GO:0007264)	Ras-related protein Rab-8B	--	ko04530 Tight junction	GTP-binding protein SEC4, small G protein superfamily, and related Ras family GTP-binding proteins	TU	Signal transduction mechanisms ; Intracellular trafficking, secretion, and vesicular transport ;	IPR001806 [Small GTPase superfamily]	--	--
Q2KJH9	4-trimethylaminobutyraldehyde dehydrogenase	ALDH9A1	1951.7	1914.8	1873.7	1961.9	1832.7	3	Biological Process:metabolic process (GO:0008152),Molecular Function:oxidoreductase activity (GO:0016491),Biological Process:oxidation-reduction process (GO:0055114)	--	--	ko00010 Glycolysis / Gluconeogenesis ko00053 Ascorbate and aldarate metabolism ko00071 Fatty acid degradation ko00280 Valine, leucine and isoleucine degradation ko00310 Lysine degradation ko00330 Arginine and proline metabolism ko00340 Histidine metabolism ko00380 Tryptophan metabolism ko00410 beta-Alanine metabolism ko00561 Glycerolipid metabolism ko00620 Pyruvate metabolism ko01100 Metabolic pa…	Aldehyde dehydrogenase	C	Energy production and conversion ;	IPR015590 [Aldehyde dehydrogenase domain]	--	--
G3N0V2	Keratin, type II cytoskeletal 1	KRT1	1696.5	1067.1	956.2	1186.3	1436.6	2	Molecular Function:structural molecule activity (GO:0005198),Cellular Component:intermediate filament (GO:0005882)	type II keratin, basic	--	--	--	--	--	IPR001664 [Intermediate filament protein] ; IPR032444[Keratin type II head] ; IPR032449[Keratin type II cytoskeletal 1, tail]	--	--
P12763	Alpha-2-HS-glycoprotein	AHSG	1260.2	1974.8	1677.9	1772.2	1771.4	1	Molecular Function:cysteine-type endopeptidase inhibitor activity (GO:0004869)	--	--	--	--	--	--	IPR000010 [Cystatin domain]	--	--
A0A1C9EIX3	Heat shock protein beta-1	HSPB1	1269.4	1142.4	1068.4	1057.6	1048.3	--	--	heat shock protein beta-1	--	ko04010 MAPK signaling pathway ko04370 VEGF signaling pathway ko05146 Amoebiasis ko05169 Epstein-Barr virus infection	Alpha crystallins	O	Posttranslational modification, protein turnover, chaperones ;	IPR002068 [Alpha crystallin/Hsp20 domain]	--	--
G3X745	Glypican-1	GPC1	2238.1	2390.5	2078.6	2175.2	2031.3	3	Cellular Component:proteinaceous extracellular matrix (GO:0005578),Cellular Component:membrane (GO:0016020),Molecular Function:heparan sulfate proteoglycan binding (GO:0043395)	glypican 1	--	ko05205 Proteoglycans in cancer ko05418 Fluid shear stress and atherosclerosis	Heparin sulfate cell surface proteoglycan	T	Signal transduction mechanisms ;	IPR001863 [Glypican]	--	--
F1MQ37	Myosin heavy chain 9	MYH9	1291.6	1388.6	1343.5	1371.1	1375	3	Molecular Function:motor activity (GO:0003774),Molecular Function:ATP binding (GO:0005524),Cellular Component:myosin complex (GO:0016459)	myosin heavy chain	--	ko04530 Tight junction	Myosin class II heavy chain	Z	Cytoskeleton ;	IPR001609 [Myosin head, motor domain] ; IPR002928[Myosin tail] ; IPR004009[Myosin, N-terminal, SH3-like]	--	--
Q3ZBG1	Ras-related protein Rab-14	RAB14	1853.6	1872.2	1855.9	1912.2	1997.7	2	Molecular Function:GTP binding (GO:0005525),Biological Process:small GTPase mediated signal transduction (GO:0007264)	Ras-related protein Rab-14	--	ko04152 AMPK signaling pathway	GTPase Rab14, small G protein superfamily	U	Intracellular trafficking, secretion, and vesicular transport ;	IPR001806 [Small GTPase superfamily]	--	--
F2Z4F5	Dipeptidyl peptidase 3	DPP3	2138.2	2125.8	2012.1	2123.7	1933.6	--	--	dipeptidyl-peptidase III	3.4.14.4	--	Dipeptidyl peptidase III	R	General function prediction only ;	--	--	--
Q0IIA2	Odorant-binding protein-like	MGC151921	2268	2851.3	2686.2	2589.7	2853.2	--	--	--	--	--	--	--	--	IPR000566 [Lipocalin/cytosolic fatty-acid binding domain]	--	--
A5PKL2	RAS related 2	RRAS2	1002.9	900.3	917.9	910.8	871.5	2	Molecular Function:GTP binding (GO:0005525),Biological Process:small GTPase mediated signal transduction (GO:0007264)	Ras-related protein R-Ras2	--	ko04010 MAPK signaling pathway ko04014 Ras signaling pathway ko04024 cAMP signaling pathway ko04072 Phospholipase D signaling pathway ko04137 Mitophagy - animal ko04140 Autophagy - animal ko04218 Cellular senescence ko04371 Apelin signaling pathway ko04810 Regulation of actin cytoskeleton ko05166 HTLV-I infection ko05205 Proteoglycans in cancer	Ras-related GTPase	R	General function prediction only ;	IPR001806 [Small GTPase superfamily]	--	--
F1MU85	BRO1 domain-containing protein BROX	BROX	2858.7	2825.7	2863.9	2815.9	2661.3	--	--	--	--	--	--	--	--	IPR004328 [BRO1 domain]	--	--
A0A3Q1MFL0	Exocyst complex component 1	EXOC1	2615.5	2581.1	2569.2	2641.2	2544.3	2	Cellular Component:exocyst (GO:0000145),Biological Process:exocytosis (GO:0006887)	exocyst complex component 1	--	--	Exocyst protein Sec3	U	Intracellular trafficking, secretion, and vesicular transport ;	IPR019160 [Exocyst complex component Sec3, C-terminal] ; IPR028258[Exocyst complex component Sec3, PIP2-binding N-terminal domain]	--	--
P01017	Angiotensinogen	AGT	999.6	1072.9	1033.2	1022	1023.2	--	--	angiotensinogen	--	ko04614 Renin-angiotensin system ko04924 Renin secretion	Serpin	V	Defense mechanisms ;	IPR023796 [Serpin domain]	--	--
F1MBF6	RAB6A, member RAS onco family	RAB6A	1909.4	1775.3	1728	1789.9	1719.3	2	Molecular Function:GTP binding (GO:0005525),Biological Process:small GTPase mediated signal transduction (GO:0007264)	Ras-related protein Rab-6A	--	--	GTPase Rab6/YPT6/Ryh1, small G protein superfamily	U	Intracellular trafficking, secretion, and vesicular transport ;	IPR001806 [Small GTPase superfamily]	--	--
E1BM92	Prominin 2	PROM2	2147.5	2163.5	2059.2	2102.6	1990.1	1	Cellular Component:integral component of membrane (GO:0016021)	prominin 2	--	--	Polytopic membrane protein Prominin	R	General function prediction only ;	IPR008795 [Prominin]	--	--
Q3SZK8	Na(+)/H(+) exchange regulatory cofactor NHE-RF1	NHERF1	4241.3	3987.3	3989.3	4103.1	4078.3	1	Molecular Function:protein binding (GO:0005515)	Na(+)/H(+) exchange regulatory cofactor NHE-RF1	--	ko04530 Tight junction ko05165 Human papillomavirus infection	FOG: PDZ domain	S	Function unknown ;	IPR001478 [PDZ domain] ; IPR015098[EBP50, C-terminal]	--	--
Q3ZCI9	T-complex protein 1 subunit theta	CCT8	1779.9	1776.7	1693.7	1875.5	1766.2	1	Molecular Function:ATP binding (GO:0005524)	T-complex protein 1 subunit theta	--	--	Chaperonin complex component, TCP-1 theta subunit (CCT8)	O	Posttranslational modification, protein turnover, chaperones ;	IPR002423 [Chaperonin Cpn60/TCP-1 family]	--	--
A7MBJ5	Cullin-associated NEDD8-dissociated protein 1	CAND1	2274.5	2273.2	2280.2	2203.4	2195.2	--	--	cullin-associated NEDD8-dissociated protein 1	--	--	TATA-binding protein-interacting protein	R	General function prediction only ;	IPR013932 [TATA-binding protein interacting (TIP20)]	--	--
Q56JW4	Adenine phosphoribosyltransferase	APRT	3475.2	3286.5	3201.7	3272	3071.4	1	Biological Process:nucleoside metabolic process (GO:0009116)	adenine phosphoribosyltransferase	2.4.2.7	ko00230 Purine metabolism ko01100 Metabolic pathways	Adenine phosphoribosyl transferases	F	Nucleotide transport and metabolism ;	IPR000836 [Phosphoribosyltransferase domain]	--	--
D1Z306	Cysteine-rich secretory protein LCCL domain containing 2	CRISPLD2	1610.9	1511.3	1549.8	1666.1	1598.6	--	--	--	--	--	Defense-related protein containing SCP domain	S	Function unknown ;	IPR004043 [LCCL domain] ; IPR014044[CAP domain]	--	--
A0A452DIE7	Mucin 1, cell surface associated	MUC1	12428.4	12857.9	12220.9	12508.4	13169.7	--	--	mucin-1	--	--	--	--	--	IPR000082 [SEA domain]	--	--
F1MGR1	Sodium/nucleoside cotransporter	SLC28A3	3322.4	3066.4	3268.5	3232	3246.9	--	--	pyrimidine nucleoside transport protein	--	--	Concentrative Na+-nucleoside cotransporter CNT1/CNT2	FP	Nucleotide transport and metabolism ; Inorganic ion transport and metabolism ;	IPR002668 [Concentrative nucleoside transporter N-terminal domain] ; IPR011642[Nucleoside transporter/FeoB GTPase, Gate domain] ; IPR011657[Concentrative nucleoside transporter C-terminal domain]	--	--
F1MMQ6	Myosin VB	MYO5B	953.6	991.1	935	1015.3	913.7	4	Molecular Function:motor activity (GO:0003774),Molecular Function:protein binding (GO:0005515),Molecular Function:ATP binding (GO:0005524),Cellular Component:myosin complex (GO:0016459)	myosin V	--	--	Myosin class V heavy chain	Z	Cytoskeleton ;	IPR000048 [IQ motif, EF-hand binding site] ; IPR001609[Myosin head, motor domain] ; IPR002710[Dilute domain]	--	--
Q5E9R3	EH domain-containing protein 1	EHD1	2206.8	2146.1	2040	2166.1	2084	1	Molecular Function:protein binding (GO:0005515)	EH domain-containing protein 1	--	ko04144 Endocytosis	Endocytosis/signaling protein EHD1	TU	Signal transduction mechanisms ; Intracellular trafficking, secretion, and vesicular transport ;	IPR000261 [EH domain] ; IPR022812[Dynamin superfamily] ; IPR031692[EH domain-containing protein, N-terminal]	--	--
A0A3Q1M5X4	Serum amyloid A protein	M-SAA3.2	1077.5	1088.6	1471.8	1589.2	1482.8	1	Cellular Component:extracellular region (GO:0005576)	serum amyloid A protein	--	--	--	--	--	IPR000096 [Serum amyloid A protein]	--	--
A6QLB7	Adenylyl cyclase-associated protein	CAP1	31.8	24.7	27.1	32.2	28.6	2	Molecular Function:actin binding (GO:0003779),Biological Process:cytoskeleton organization (GO:0007010)	adenylyl cyclase-associated protein	--	--	Adenylate cyclase-associated protein (CAP/Srv2p)	ZT	Cytoskeleton ; Signal transduction mechanisms ;	IPR013912 [Adenylate cyclase-associated CAP, C-terminal] ; IPR013992[Adenylate cyclase-associated CAP, N-terminal]	--	--
F1MM32	Sulfhydryl oxidase	QSOX1	1624.9	1777.2	1733	1531	1601.6	3	Molecular Function:thiol oxidase activity (GO:0016972),Biological Process:cell redox homeostasis (GO:0045454),Biological Process:oxidation-reduction process (GO:0055114)	thiol oxidase	1.8.3.2	--	FAD-dependent sulfhydryl oxidase/quiescin and related proteins	D	Cell cycle control, cell division, chromosome partitioning ;	IPR013766 [Thioredoxin domain] ; IPR017905[ERV/ALR sulfhydryl oxidase domain]	--	--
Q9GMB8	Serine--tRNA ligase, cytoplasmic	SARS1	2652.6	2546.9	2512.9	2585.5	2434	4	Molecular Function:nucleotide binding (GO:0000166),Molecular Function:aminoacyl-tRNA ligase activity (GO:0004812),Molecular Function:ATP binding (GO:0005524),Biological Process:tRNA aminoacylation for protein translation (GO:0006418)	seryl-tRNA synthetase	6.1.1.11	ko00970 Aminoacyl-tRNA biosynthesis	Seryl-tRNA synthetase	J	Translation, ribosomal structure and biogenesis ;	IPR002314 [Aminoacyl-tRNA synthetase, class II (G/ P/ S/T)] ; IPR015866[Serine-tRNA synthetase, type1, N-terminal]	--	--
F1MXR0	BAR/IMD domain containing adaptor protein 2 like 1	BAIAP2L1	2478	2230.1	2096.2	2182.1	2180.8	2	Molecular Function:protein binding (GO:0005515),Biological Process:plasma membrane organization (GO:0007009)	BAI1-associated protein 2-like protein	--	--	--	--	--	IPR001452 [SH3 domain] ; IPR013606[IMD/I-BAR domain]	--	--
A0A3Q1LW82	N-myc downstream regulated 1	NDRG1	1380.1	1314.8	1318.1	1316.8	1297.6	--	--	protein NDRG1	--	--	Differentiation-related gene 1 protein (NDR1 protein), related proteins	S	Function unknown ;	IPR004142 [NDRG]	--	--
A7E3W2	Galectin-3-binding protein	LGALS3BP	1368.3	1990.1	1761.8	1728.7	1856.2	2	Molecular Function:scavenger receptor activity (GO:0005044),Cellular Component:membrane (GO:0016020)	galectin-3-binding protein	--	--	--	--	--	IPR001190 [SRCR domain] ; IPR011705[BTB/Kelch-associated]	--	ZBTB
F1N7H5	mannose-1-phosphate guanylyltransferase	GMPPB	1867.1	1889.5	1817.7	1966.2	1752.3	2	Biological Process:biosynthetic process (GO:0009058),Molecular Function:nucleotidyltransferase activity (GO:0016779)	mannose-1-phosphate guanylyltransferase	2.7.7.13	ko00051 Fructose and mannose metabolism ko00520 Amino sugar and nucleotide sugar metabolism ko01100 Metabolic pathways	GDP-mannose pyrophosphorylase/mannose-1-phosphate guanylyltransferase	M	Cell wall/membrane/envelope biogenesis ;	IPR001451 [Hexapeptide repeat] ; IPR005835[Nucleotidyl transferase domain]	--	--
A0A3Q1MA07	Serpin B5	SERPINB5	1893.5	1799.7	1672.7	1776.8	1623.2	--	--	serpin B5	--	ko04115 p53 signaling pathway ko05206 MicroRNAs in cancer	Serpin	V	Defense mechanisms ;	IPR023796 [Serpin domain]	--	--
A0A3Q1M762	Folate receptor 3	FOLR3	763.6	836.1	812.8	859.6	854.8	--	--	folate receptor	--	ko01523 Antifolate resistance ko04144 Endocytosis	--	--	--	IPR018143 [Folate receptor-like]	--	--
F1MWU9	Heat shock protein family A (Hsp70) member 6	HSPA6	289.1	268.5	243.9	256.8	251.8	--	--	heat shock 70kDa protein 1/2/6/8	--	ko03040 Spliceosome ko04010 MAPK signaling pathway ko04141 Protein processing in endoplasmic reticulum ko04144 Endocytosis ko04213 Longevity regulating pathway - multiple species ko04612 Antigen processing and presentation ko04915 Estrogen signaling pathway ko05134 Legionellosis ko05145 Toxoplasmosis ko05162 Measles ko05164 Influenza A ko05169 Epstein-Barr virus infection	Molecular chaperones HSP70/HSC70, HSP70 superfamily	O	Posttranslational modification, protein turnover, chaperones ;	IPR013126 [Heat shock protein 70 family]	--	--
Q3ZBZ1	45 kDa calcium-binding protein	SDF4	1329.5	1484.5	1367.3	1576.1	1531	1	Molecular Function:calcium ion binding (GO:0005509)	calcium-binding protein	--	--	Calcium binding protein	R	General function prediction only ;	IPR002048 [EF-hand domain]	--	--
Q3MHN2	Complement component C9	C9	2268.9	2303.2	2548.8	2373.2	2245.6	1	Molecular Function:protein binding (GO:0005515)	complement component 9	--	ko04610 Complement and coagulation cascades ko05020 Prion diseases ko05146 Amoebiasis ko05322 Systemic lupus erythematosus	--	--	--	IPR002172 [Low-density lipoprotein (LDL) receptor class A repeat] ; IPR020864[Membrane attack complex component/perforin (MACPF) domain]	--	--
Q0V8C2	Exocyst complex component 3	EXOC3	2309.5	2380.7	2306	2429.4	2218.1	2	Cellular Component:exocyst (GO:0000145),Biological Process:exocytosis (GO:0006887)	exocyst complex component 3	--	--	Exocyst complex subunit SEC6	U	Intracellular trafficking, secretion, and vesicular transport ;	IPR010326 [Exocyst complex component EXOC3/Sec6]	--	--
A0A3Q1LUI4	Calcium-transporting ATPase	ATP2B2	1531.6	1591	1539.8	1556.4	1460.2	3	Molecular Function:nucleotide binding (GO:0000166),Molecular Function:calcium-transporting ATPase activity (GO:0005388),Molecular Function:metal ion binding (GO:0046872)	Ca2+ transporting ATPase, plasma membrane	3.6.3.8	ko04020 Calcium signaling pathway ko04022 cGMP-PKG signaling pathway ko04024 cAMP signaling pathway ko04261 Adrenergic signaling in cardiomyocytes ko04925 Aldosterone synthesis and secretion ko04970 Salivary secretion ko04972 Pancreatic secretion	Calcium transporting ATPase	P	Inorganic ion transport and metabolism ;	IPR004014 [Cation-transporting P-type ATPase, N-terminal] ; IPR006068[Cation-transporting P-type ATPase, C-terminal] ; IPR008250[P-type ATPase, A domain] ; IPR022141[Plasma membrane calcium transporting P-type ATPase, C-terminal] ; IPR023214[HAD-like domain]	--	--
A0A3Q1M0U9	Transitional endoplasmic reticulum ATPase	VCP	2379.1	2406.5	1892.6	2012.6	1809.9	1	Molecular Function:ATP binding (GO:0005524)	transitional endoplasmic reticulum ATPase	--	ko04141 Protein processing in endoplasmic reticulum ko05134 Legionellosis	AAA+-type ATPase	O	Posttranslational modification, protein turnover, chaperones ;	IPR003338 [CDC48, N-terminal subdomain] ; IPR003959[ATPase, AAA-type, core] ; IPR004201[CDC48, domain 2] ; IPR015415[Vps4 oligomerisation, C-terminal]	--	--
I7CT57	Vitamin D-binding protein		1252.5	1619.1	1656.9	1639.7	1628	1	Cellular Component:extracellular space (GO:0005615)	vitamin D-binding protein	--	--	--	--	--	IPR014760 [Serum albumin, N-terminal] ; IPR015247[Vitamin D binding protein, domain III]	--	--
A0A3S5ZP98	aldehyde dehydrogenase (NAD(+))	ALDH7A1	1006.3	1045.5	919.1	1030.6	934.3	3	Biological Process:metabolic process (GO:0008152),Molecular Function:oxidoreductase activity (GO:0016491),Biological Process:oxidation-reduction process (GO:0055114)	--	--	ko00010 Glycolysis / Gluconeogenesis ko00053 Ascorbate and aldarate metabolism ko00071 Fatty acid degradation ko00260 Glycine, serine and threonine metabolism ko00280 Valine, leucine and isoleucine degradation ko00310 Lysine degradation ko00330 Arginine and proline metabolism ko00340 Histidine metabolism ko00380 Tryptophan metabolism ko00410 beta-Alanine metabolism ko00561 Glycerolipid metabolism…	Aldehyde dehydrogenase	C	Energy production and conversion ;	IPR015590 [Aldehyde dehydrogenase domain]	--	--
A0A3Q1LSI9	Calmodulin 2	CALM2	3696	3391.3	3467	3364.3	3174.4	1	Molecular Function:calcium ion binding (GO:0005509)	calmodulin	--	ko04014 Ras signaling pathway ko04015 Rap1 signaling pathway ko04020 Calcium signaling pathway ko04022 cGMP-PKG signaling pathway ko04024 cAMP signaling pathway ko04070 Phosphatidylinositol signaling system ko04114 Oocyte meiosis ko04218 Cellular senescence ko04261 Adrenergic signaling in cardiomyocytes ko04270 Vascular smooth muscle contraction ko04371 Apelin signaling pathway ko04713 Circadian …	Calmodulin and related proteins (EF-Hand superfamily)	T	Signal transduction mechanisms ;	IPR002048 [EF-hand domain]	--	--
O46631	Tyrosine-protein phosphatase non-receptor type substrate 1	SIRPA	581.6	553.7	518.7	520.8	463	--	--	signal-regulatory protein alpha/beta1/gamma	--	ko04380 Osteoclast differentiation	--	--	--	IPR003597 [Immunoglobulin C1-set] ; IPR013106[Immunoglobulin V-set domain]	--	--
A0A3Q1LSJ7	Dynactin subunit 2	DCTN2	1550.5	1520.4	1512	1556.4	1533.1	--	--	dynactin 2	--	ko04962 Vasopressin-regulated water reabsorption ko05016 Huntington's disease	Putative dynamitin	Z	Cytoskeleton ;	--	--	--
F1MY58	Target of myb1 like 1 membrane trafficking protein	TOM1L1	2182.8	2166	2065.4	2109.2	2039.3	2	Cellular Component:intracellular (GO:0005622),Biological Process:intracellular protein transport (GO:0006886)	--	--	--	Cytosolic sorting protein GGA2/TOM1	U	Intracellular trafficking, secretion, and vesicular transport ;	IPR002014 [VHS domain] ; IPR004152[GAT domain]	--	--
G5E5C8	Transaldolase	TALDO1	2746.2	2681.8	2587.4	2682.2	2502.7	1	Biological Process:carbohydrate metabolic process (GO:0005975)	transaldolase	2.2.1.2	ko00030 Pentose phosphate pathway ko01100 Metabolic pathways ko01200 Carbon metabolism ko01230 Biosynthesis of amino acids	Transaldolase	G	Carbohydrate transport and metabolism ;	IPR001585 [Transaldolase/Fructose-6-phosphate aldolase]	--	--
Q3SYV4	Adenylyl cyclase-associated protein 1	CAP1	30.3	33.2	27.6	39.2	24.2	2	Molecular Function:actin binding (GO:0003779),Biological Process:cytoskeleton organization (GO:0007010)	adenylyl cyclase-associated protein	--	--	Adenylate cyclase-associated protein (CAP/Srv2p)	ZT	Cytoskeleton ; Signal transduction mechanisms ;	IPR013912 [Adenylate cyclase-associated CAP, C-terminal] ; IPR013992[Adenylate cyclase-associated CAP, N-terminal]	--	--
Q3SZB7	Fructose-1,6-bisphosphatase 1	FBP1	948	947.9	901.6	959	899.2	--	--	fructose-1,6-bisphosphatase I	3.1.3.11	ko00010 Glycolysis / Gluconeogenesis ko00030 Pentose phosphate pathway ko00051 Fructose and mannose metabolism ko01100 Metabolic pathways ko01200 Carbon metabolism ko04152 AMPK signaling pathway ko04910 Insulin signaling pathway	Fructose-1,6-bisphosphatase	G	Carbohydrate transport and metabolism ;	IPR033391 [Fructose-1-6-bisphosphatase class I, N-terminal]	--	--
Q1RMI2	Ras homolog family member G	RHOG	1728.6	1617.5	1641.4	1691.4	1487	2	Molecular Function:GTP binding (GO:0005525),Biological Process:small GTPase mediated signal transduction (GO:0007264)	Ras homolog gene family, member G	--	ko05100 Bacterial invasion of epithelial cells ko05132 Salmonella infection	Ras-related small GTPase, Rho type	R	General function prediction only ;	IPR001806 [Small GTPase superfamily]	--	--
M0QVZ6	Keratin 5	KRT5	725.3	485.4	455.7	481.4	686.5	2	Molecular Function:structural molecule activity (GO:0005198),Cellular Component:intermediate filament (GO:0005882)	type II keratin, basic	--	--	--	--	--	IPR001664 [Intermediate filament protein] ; IPR032444[Keratin type II head]	--	--
Q3ZBD7	Glucose-6-phosphate isomerase	GPI	2401	2349.8	2340.8	2370.2	2360.6	3	Molecular Function:glucose-6-phosphate isomerase activity (GO:0004347),Biological Process:gluconeogenesis (GO:0006094),Biological Process:glycolytic process (GO:0006096)	glucose-6-phosphate isomerase	5.3.1.9	ko00010 Glycolysis / Gluconeogenesis ko00030 Pentose phosphate pathway ko00500 Starch and sucrose metabolism ko00520 Amino sugar and nucleotide sugar metabolism ko01100 Metabolic pathways ko01200 Carbon metabolism	Glucose-6-phosphate isomerase	G	Carbohydrate transport and metabolism ;	IPR001672 [Phosphoglucose isomerase (PGI)]	--	--
Q0IIH5	Nucleobindin 2	NUCB2	1117.9	1210.5	1359.8	1287.4	1463.5	1	Molecular Function:calcium ion binding (GO:0005509)	nucleobindin	--	--	DNA-binding protein of the nucleobindin family	R	General function prediction only ;	IPR002048 [EF-hand domain]	--	--
Q9N0V4	Glutathione S-transferase Mu 1	GSTM1	188.1	174.7	161.5	178.4	148.7	1	Molecular Function:protein binding (GO:0005515)	glutathione S-transferase	2.5.1.18	ko00480 Glutathione metabolism ko00980 Metabolism of xenobiotics by cytochrome P450 ko00982 Drug metabolism - cytochrome P450 ko01524 Platinum drug resistance ko05200 Pathways in cancer ko05204 Chemical carcinogenesis ko05225 Hepatocellular carcinoma ko05418 Fluid shear stress and atherosclerosis	Glutathione S-transferase	O	Posttranslational modification, protein turnover, chaperones ;	IPR004045 [Glutathione S-transferase, N-terminal] ; IPR004046[Glutathione S-transferase, C-terminal]	--	--
F1MU79	peptidylprolyl isomerase	FKBP4	2378.8	2399.3	2325.5	2381.2	2277.5	1	Molecular Function:protein binding (GO:0005515)	FK506-binding protein 4/5	5.2.1.8	ko04915 Estrogen signaling pathway	FKBP-type peptidyl-prolyl cis-trans isomerase	O	Posttranslational modification, protein turnover, chaperones ;	IPR001179 [FKBP-type peptidyl-prolyl cis-trans isomerase domain] ; IPR001440[Tetratricopeptide repeat 1] ; IPR013105[Tetratricopeptide repeat 2]	--	--
P68509	14-3-3 protein eta	YWHAH	718.6	730.3	721	732	683.3	--	--	14-3-3 protein gamma/eta	--	ko04110 Cell cycle ko04114 Oocyte meiosis ko04151 PI3K-Akt signaling pathway ko04390 Hippo signaling pathway ko05169 Epstein-Barr virus infection ko05203 Viral carcinogenesis	Multifunctional chaperone (14-3-3 family)	O	Posttranslational modification, protein turnover, chaperones ;	IPR023410 [14-3-3 domain]	--	--
E1BGX8	HHIP like 2	HHIPL2	1646.8	1617.9	1742.4	2000.1	1971.3	2	Biological Process:carbohydrate metabolic process (GO:0005975),Molecular Function:quinone binding (GO:0048038)	--	--	--	--	--	--	IPR012938 [Glucose/Sorbosone dehydrogenase] ; IPR018143[Folate receptor-like]	--	--
Q3SZJ9	Phosphomannomutase 2	PMM2	1711.4	1598.5	1668	1654.8	1579.1	3	Molecular Function:phosphomannomutase activity (GO:0004615),Cellular Component:cytoplasm (GO:0005737),Biological Process:GDP-mannose biosynthetic process (GO:0009298)	phosphomannomutase	5.4.2.8	ko00051 Fructose and mannose metabolism ko00520 Amino sugar and nucleotide sugar metabolism ko01100 Metabolic pathways	Phosphomannomutase	I	Lipid transport and metabolism ;	IPR005002 [Phosphomannomutase]	--	--
A0A3Q1LQY1	Ciliary neurotrophic factor receptor	CNTFR	1232	1184.2	1256.2	1184.3	1341.7	1	Molecular Function:protein binding (GO:0005515)	ciliary neurotrophic factor receptor	--	ko04060 Cytokine-cytokine receptor interaction ko04630 Jak-STAT signaling pathway	--	--	--	IPR003961 [Fibronectin type III]	--	--
A5D7A2	Glycine--tRNA ligase	GARS1	2302.5	2315	2220.3	2314.1	2167.5	4	Molecular Function:nucleotide binding (GO:0000166),Molecular Function:aminoacyl-tRNA ligase activity (GO:0004812),Molecular Function:ATP binding (GO:0005524),Biological Process:tRNA aminoacylation for protein translation (GO:0006418)	glycyl-tRNA synthetase	6.1.1.14	ko00970 Aminoacyl-tRNA biosynthesis	Glycyl-tRNA synthetase and related class II tRNA synthetase	J	Translation, ribosomal structure and biogenesis ;	IPR000738 [WHEP-TRS domain] ; IPR002314[Aminoacyl-tRNA synthetase, class II (G/ P/ S/T)] ; IPR004154[Anticodon-binding]	--	--
Q08DX9	STXBP1 protein	STXBP1	1416.6	1337.5	1347.1	1335.4	1319.9	2	Biological Process:vesicle docking involved in exocytosis (GO:0006904),Biological Process:vesicle-mediated transport (GO:0016192)	syntaxin-binding protein 1	--	ko04721 Synaptic vesicle cycle	Vesicle trafficking protein Sec1	U	Intracellular trafficking, secretion, and vesicular transport ;	IPR001619 [Sec1-like protein]	--	--
Q3MHM5	Tubulin beta-4B chain	TUBB4B	359	342.8	344.4	373.2	347.4	1	Molecular Function:GTPase activity (GO:0003924)	tubulin beta	--	ko04145 Phagosome ko04540 Gap junction	Beta tubulin	Z	Cytoskeleton ;	IPR003008 [Tubulin/FtsZ, GTPase domain] ; IPR018316[Tubulin/FtsZ, 2-layer sandwich domain]	--	--
A6QLS9	RAB10 protein	RAB10	2092.2	1927.5	1861	2027.1	1826.8	2	Molecular Function:GTP binding (GO:0005525),Biological Process:small GTPase mediated signal transduction (GO:0007264)	Ras-related protein Rab-10	--	ko04144 Endocytosis ko04152 AMPK signaling pathway	GTP-binding protein SEC4, small G protein superfamily, and related Ras family GTP-binding proteins	TU	Signal transduction mechanisms ; Intracellular trafficking, secretion, and vesicular transport ;	IPR001806 [Small GTPase superfamily]	--	--
Q3YJI6	MHC class I antigen (Fragment)	BoLA	156.1	166.1	159.7	153.9	144.9	2	Biological Process:immune response (GO:0006955),Biological Process:antigen processing and presentation (GO:0019882)	major histocompatibility complex, class I	--	ko04144 Endocytosis ko04145 Phagosome ko04218 Cellular senescence ko04514 Cell adhesion molecules (CAMs) ko04612 Antigen processing and presentation ko04940 Type I diabetes mellitus ko05165 Human papillomavirus infection ko05166 HTLV-I infection ko05167 Kaposi's sarcoma-associated herpesvirus infection ko05168 Herpes simplex infection ko05169 Epstein-Barr virus infection ko05203 Viral carcinogene…	--	--	--	IPR003597 [Immunoglobulin C1-set] ; IPR010579[MHC class I, alpha chain, C-terminal] ; IPR011161[MHC class I-like antigen recognition-like]	--	--
Q58DW6	Ras-related protein Rab-25	RAB25	1680	1508.2	1484.1	1577.4	1458	2	Molecular Function:GTP binding (GO:0005525),Biological Process:small GTPase mediated signal transduction (GO:0007264)	Ras-related protein Rab-25	--	--	GTPase Rab11/YPT3, small G protein superfamily	U	Intracellular trafficking, secretion, and vesicular transport ;	IPR001806 [Small GTPase superfamily]	--	--
Q3T105	UDP-glucose 4-epimerase	GALE	1454.4	1418.1	1373	1416.9	1358.5	--	--	UDP-glucose 4-epimerase	5.1.3.2	ko00052 Galactose metabolism ko00520 Amino sugar and nucleotide sugar metabolism ko01100 Metabolic pathways	UDP-glucose 4-epimerase/UDP-sulfoquinovose synthase	M	Cell wall/membrane/envelope biogenesis ;	IPR016040 [NAD(P)-binding domain]	--	--
P28800	Alpha-2-antiplasmin	SERPINF2	2019.3	2891	2849.7	2745.2	2990	--	--	alpha-2-antiplasmin	--	ko04610 Complement and coagulation cascades	Serpin	V	Defense mechanisms ;	IPR023796 [Serpin domain]	--	--
A0A3Q1LUD9	Diaphanous related formin 1	DIAPH1	1418.5	1460.9	1448.2	1506.3	1395.6	4	Molecular Function:actin binding (GO:0003779),Biological Process:cellular component organization (GO:0016043),Molecular Function:Rho GTPase binding (GO:0017048),Biological Process:actin cytoskeleton organization (GO:0030036)	diaphanous 1	--	ko04510 Focal adhesion ko04810 Regulation of actin cytoskeleton ko04933 AGE-RAGE signaling pathway in diabetic complications	RhoA GTPase effector DIA/Diaphanous	TZ	Signal transduction mechanisms ; Cytoskeleton ;	IPR010465 [DRF autoregulatory] ; IPR010472[Formin, FH3 domain] ; IPR010473[Formin, GTPase-binding domain] ; IPR015425[Formin, FH2 domain]	--	--
P52175	Nucleoside diphosphate kinase A 2	NME1-2	984.2	920.7	939.4	965.1	844.2	5	Molecular Function:nucleoside diphosphate kinase activity (GO:0004550),Biological Process:nucleoside diphosphate phosphorylation (GO:0006165),Biological Process:GTP biosynthetic process (GO:0006183),Biological Process:UTP biosynthetic process (GO:0006228),Biological Process:CTP biosynthetic process (GO:0006241)	nucleoside-diphosphate kinase	2.7.4.6	ko00230 Purine metabolism ko00240 Pyrimidine metabolism ko01100 Metabolic pathways	Nucleoside diphosphate kinase	F	Nucleotide transport and metabolism ;	IPR001564 [Nucleoside diphosphate kinase]	--	--
A0A3Q1LVF9	AP-2 complex subunit alpha	AP2A1	438.8	430.1	390.2	420.6	414	4	Biological Process:intracellular protein transport (GO:0006886),Biological Process:vesicle-mediated transport (GO:0016192),Cellular Component:membrane coat (GO:0030117),Cellular Component:clathrin adaptor complex (GO:0030131)	AP-2 complex subunit alpha	--	ko04144 Endocytosis ko04721 Synaptic vesicle cycle ko04961 Endocrine and other factor-regulated calcium reabsorption ko05016 Huntington's disease	Vesicle coat complex AP-2, alpha subunit	U	Intracellular trafficking, secretion, and vesicular transport ;	IPR002553 [Clathrin/coatomer adaptor, adaptin-like, N-terminal] ; IPR003164[Clathrin adaptor, alpha-adaptin, appendage, C-terminal subdomain] ; IPR008152[Clathrin adaptor, alpha/beta/gamma-adaptin, appendage, Ig-like subdomain]	--	--
Q8MJ16	Attractin		2127	2256.9	2085.9	2114.6	2038.2	2	Molecular Function:protein binding (GO:0005515),Cellular Component:membrane (GO:0016020)	--	--	--	Attractin and platelet-activating factor acetylhydrolase	TV	Signal transduction mechanisms ; Defense mechanisms ;	IPR000859 [CUB domain] ; IPR001304[C-type lectin-like] ; IPR002165[Plexin repeat] ; IPR006652[Kelch repeat type 1]	--	--
E1BA17	Collagen type XIV alpha 1 chain	COL14A1	1346.6	1888.9	1808.1	1879.1	1885.9	1	Molecular Function:protein binding (GO:0005515)	collagen, type XIV, alpha	--	ko04974 Protein digestion and absorption	Collagens (type IV and type XIII), and related proteins	W	Extracellular structures ;	IPR002035 [von Willebrand factor, type A] ; IPR003961[Fibronectin type III] ; IPR008160[Collagen triple helix repeat]	--	--
F1N6V4	Exocyst complex component 7	EXOC7	2406.9	2317.3	2188.6	2334.6	2088.3	2	Cellular Component:exocyst (GO:0000145),Biological Process:exocytosis (GO:0006887)	exocyst complex component 7	--	ko04910 Insulin signaling pathway	Exocyst component protein and related proteins	U	Intracellular trafficking, secretion, and vesicular transport ;	IPR004140 [Exocyst complex component Exo70]	--	--
P00515	cAMP-dependent protein kinase type II-alpha regulatory subunit	PRKAR2A	1244.1	1183.2	1175.3	1198.7	1167.4	--	--	cAMP-dependent protein kinase regulator	--	ko04910 Insulin signaling pathway	cAMP-dependent protein kinase types I and II, regulatory subunit	T	Signal transduction mechanisms ;	IPR000595 [Cyclic nucleotide-binding domain] ; IPR003117[cAMP-dependent protein kinase regulatory subunit, dimerization-anchoring domain]	--	--
A0A3Q1M473	glycerol kinase	GK	1769	1799	1766.9	1734.8	1647.1	1	Biological Process:carbohydrate metabolic process (GO:0005975)	glycerol kinase	2.7.1.30	ko00561 Glycerolipid metabolism ko01100 Metabolic pathways ko03320 PPAR signaling pathway	Ribulose kinase and related carbohydrate kinases	G	Carbohydrate transport and metabolism ;	IPR018484 [Carbohydrate kinase, FGGY, N-terminal] ; IPR018485[Carbohydrate kinase, FGGY, C-terminal]	--	--
A5PK13	Volume-regulated anion channel subunit LRRC8C	LRRC8C	984.2	974.1	967.3	1013.6	983.4	1	Molecular Function:protein binding (GO:0005515)	volume-regulated anion channel	--	--	FOG: Leucine rich repeat	R	General function prediction only ;	IPR001611 [Leucine-rich repeat] ; IPR021040[LRRC8, pannexin-like TM region] ; IPR026906[Leucine rich repeat 5]	--	--
A0A452DK44	Alpha-2-glycoprotein 1, zinc-binding	AZGP1	1639.6	1608.7	1672.7	1653	1627.1	--	--	--	--	--	--	--	--	IPR003597 [Immunoglobulin C1-set] ; IPR011161[MHC class I-like antigen recognition-like]	--	--
Q1JPD9	G protein-coupled receptor class C group 5 member B	GPRC5B	1736.9	1636	1700.8	1876.5	1857.4	3	Molecular Function:G-protein coupled receptor activity (GO:0004930),Biological Process:G-protein coupled receptor signaling pathway (GO:0007186),Cellular Component:integral component of membrane (GO:0016021)	G protein-coupled receptor family C group 5 member B	--	--	--	--	--	IPR017978 [GPCR family 3, C-terminal]	--	--
A5PKM0	glutathione transferase (Fragment)	GSTM2	101.7	103.4	86.8	99.2	91.1	1	Molecular Function:protein binding (GO:0005515)	glutathione S-transferase	2.5.1.18	ko00480 Glutathione metabolism ko00980 Metabolism of xenobiotics by cytochrome P450 ko00982 Drug metabolism - cytochrome P450 ko01524 Platinum drug resistance ko05200 Pathways in cancer ko05204 Chemical carcinogenesis ko05225 Hepatocellular carcinoma ko05418 Fluid shear stress and atherosclerosis	Glutathione S-transferase	O	Posttranslational modification, protein turnover, chaperones ;	IPR004045 [Glutathione S-transferase, N-terminal] ; IPR004046[Glutathione S-transferase, C-terminal]	--	--
D2U6Q4	Mucin-16 (Fragment)	MUC16	210.3	682.6	926.3	819.8	860.9	--	--	mucin-16	--	--	--	--	--	IPR000082 [SEA domain]	--	--
A4IFU2	Ras-related protein Rap-2	RAP2B	943.1	878.1	832.3	874.6	816.6	2	Molecular Function:GTP binding (GO:0005525),Biological Process:small GTPase mediated signal transduction (GO:0007264)	Ras-related protein Rap-2B	--	--	Ras-related GTPase	R	General function prediction only ;	IPR001806 [Small GTPase superfamily]	--	--
A5PK51	Nicotinate phosphoribosyltransferase	NAPRT	1422.7	1424.4	1424.2	1422.3	1403.6	--	--	nicotinate phosphoribosyltransferase	6.3.4.21	ko00760 Nicotinate and nicotinamide metabolism ko01100 Metabolic pathways	Nicotinic acid phosphoribosyltransferase	H	Coenzyme transport and metabolism ;	--	--	--
P08169	Cation-independent mannose-6-phosphate receptor	IGF2R	1415.5	1854.3	1712.1	1655.7	1807.8	4	Molecular Function:transporter activity (GO:0005215),Cellular Component:cytoplasm (GO:0005737),Biological Process:transport (GO:0006810),Cellular Component:integral component of membrane (GO:0016021)	insulin-like growth factor 2 receptor	--	ko04142 Lysosome ko04144 Endocytosis	Cation-independent mannose-6-phosphate receptor CI-MPR	TU	Signal transduction mechanisms ; Intracellular trafficking, secretion, and vesicular transport ;	IPR000479 [Cation-independent mannose-6-phosphate receptor] ; IPR000562[Fibronectin, type II, collagen-binding]	--	--
Q2KJD0	Tubulin beta-5 chain	TUBB5	392.9	429.9	357.3	465.8	350.8	1	Molecular Function:GTPase activity (GO:0003924)	tubulin beta	--	ko04145 Phagosome ko04540 Gap junction	Beta tubulin	Z	Cytoskeleton ;	IPR003008 [Tubulin/FtsZ, GTPase domain] ; IPR018316[Tubulin/FtsZ, 2-layer sandwich domain]	--	--
G5E5A8	Fibronectin	FN1	1747.3	2391.9	2505.9	2002.6	2434.4	2	Molecular Function:protein binding (GO:0005515),Cellular Component:extracellular region (GO:0005576)	fibronectin 1	--	ko04151 PI3K-Akt signaling pathway ko04510 Focal adhesion ko04512 ECM-receptor interaction ko04810 Regulation of actin cytoskeleton ko04933 AGE-RAGE signaling pathway in diabetic complications ko05100 Bacterial invasion of epithelial cells ko05146 Amoebiasis ko05165 Human papillomavirus infection ko05200 Pathways in cancer ko05205 Proteoglycans in cancer ko05222 Small cell lung cancer	--	--	--	IPR000083 [Fibronectin, type I] ; IPR000562[Fibronectin, type II, collagen-binding] ; IPR003961[Fibronectin type III]	--	--
E1BJ18	Calpain 6	CAPN6	1519.9	1516	1323.4	1408.4	1331.5	4	Molecular Function:calcium-dependent cysteine-type endopeptidase activity (GO:0004198),Molecular Function:protein binding (GO:0005515),Cellular Component:intracellular (GO:0005622),Biological Process:proteolysis (GO:0006508)	calpain-6	3.4.22.-	--	Cytosolic Ca2+-dependent cysteine protease (calpain), large subunit (EF-Hand protein superfamily)	OT	Posttranslational modification, protein turnover, chaperones ; Signal transduction mechanisms ;	IPR000008 [C2 domain] ; IPR001300[Peptidase C2, calpain, catalytic domain] ; IPR022682[Peptidase C2, calpain, large subunit, domain III]	--	--
Q2KIT0	Protein HP-20 homolog		1779.9	2885.1	2544.7	2569.1	2616.4	--	--	--	--	--	--	--	--	IPR001073 [C1q domain]	--	--
A0A3Q1LWG4	EPS8 like 1	EPS8L1	1233.5	1132.3	1159.2	1154	1161.9	1	Molecular Function:protein binding (GO:0005515)	epidermal growth factor receptor kinase substrate 8	--	--	Epidermal growth factor receptor kinase substrate	T	Signal transduction mechanisms ;	IPR001452 [SH3 domain] ; IPR013625[Tensin/EPS8 phosphotyrosine-binding domain]	--	--
G3N0S9	Sushi domain-containing protein		2131.1	2278.1	2121.7	2078.2	2115.5	--	--	--	--	--	--	--	--	IPR000436 [Sushi/SCR/CCP domain]	--	--
F1MD77	Laminin subunit gamma 1	LAMC1	1089.3	1392.5	1459.3	1319.6	1545.4	--	--	laminin, gamma 1	--	ko04151 PI3K-Akt signaling pathway ko04510 Focal adhesion ko04512 ECM-receptor interaction ko05020 Prion diseases ko05145 Toxoplasmosis ko05146 Amoebiasis ko05165 Human papillomavirus infection ko05200 Pathways in cancer ko05222 Small cell lung cancer	Extracellular matrix glycoprotein Laminin subunits alpha and gamma	W	Extracellular structures ;	IPR000034 [Laminin IV] ; IPR002049[Laminin EGF domain] ; IPR008211[Laminin, N-terminal]	--	--
A0A3S5ZPF7	Phosphoserine aminotransferase	PSAT1	2826.3	2838.5	2771.8	2981.2	2795.1	--	--	phosphoserine aminotransferase	2.6.1.52	ko00260 Glycine, serine and threonine metabolism ko00750 Vitamin B6 metabolism ko01100 Metabolic pathways ko01200 Carbon metabolism ko01230 Biosynthesis of amino acids	Phosphoserine aminotransferase	HE	Coenzyme transport and metabolism ; Amino acid transport and metabolism ;	IPR000192 [Aminotransferase class V domain]	--	--
P07107	Acyl-CoA-binding protein	DBI	3482.3	3106.4	2990.9	3050.3	2794.5	1	Molecular Function:fatty-acyl-CoA binding (GO:0000062)	diazepam-binding inhibitor (GABA receptor modulator, acyl-CoA-binding protein)	--	ko03320 PPAR signaling pathway	Acyl-CoA-binding protein	I	Lipid transport and metabolism ;	IPR000582 [Acyl-CoA-binding protein, ACBP]	--	--
A0A3Q1LQT4	Dynactin subunit 1	DCTN1	1996.1	1869.5	1896.4	1910	1983.3	--	--	dynactin 1	--	ko04962 Vasopressin-regulated water reabsorption ko05016 Huntington's disease	Microtubule-associated protein dynactin DCTN1/Glued	DZ	Cell cycle control, cell division, chromosome partitioning ; Cytoskeleton ;	IPR000938 [CAP Gly-rich domain] ; IPR022157[Dynein associated protein]	--	--
G3N0V0	Ig-like domain-containing protein		1943.3	2810.9	2794.2	2573.7	3050.7	--	--	immunoglobulin heavy chain	--	ko04020 Calcium signaling pathway ko04064 NF-kappa B signaling pathway ko04072 Phospholipase D signaling pathway ko04145 Phagosome ko04151 PI3K-Akt signaling pathway ko04640 Hematopoietic cell lineage ko04650 Natural killer cell mediated cytotoxicity ko04662 B cell receptor signaling pathway ko04664 Fc epsilon RI signaling pathway ko04666 Fc gamma R-mediated phagocytosis ko04672 Intestinal immune…	--	--	--	IPR003597 [Immunoglobulin C1-set]	--	--
Q2NKZ1	T-complex protein 1 subunit eta	CCT7	1238.6	1212.5	1158.5	1209.9	1107.5	1	Molecular Function:ATP binding (GO:0005524)	T-complex protein 1 subunit eta	--	--	Chaperonin complex component, TCP-1 eta subunit (CCT7)	O	Posttranslational modification, protein turnover, chaperones ;	IPR002423 [Chaperonin Cpn60/TCP-1 family]	--	--
A0A0N7IKZ6	Beta-lactoglobulin (Fragment)	LGB	312.1	526.5	323.2	857.9	325.8	--	--	--	--	--	--	--	--	IPR000566 [Lipocalin/cytosolic fatty-acid binding domain]	--	--
E1BA29	G protein subunit alpha q	GNAQ	974.4	948.5	902	957.2	915.8	5	Molecular Function:GTPase activity (GO:0003924),Molecular Function:signal transducer activity (GO:0004871),Biological Process:G-protein coupled receptor signaling pathway (GO:0007186),Molecular Function:guanyl nucleotide binding (GO:0019001),Molecular Function:G-protein beta/gamma-subunit complex binding (GO:0031683)	guanine nucleotide-binding protein G(q) subunit alpha	--	ko04015 Rap1 signaling pathway ko04020 Calcium signaling pathway ko04022 cGMP-PKG signaling pathway ko04071 Sphingolipid signaling pathway ko04261 Adrenergic signaling in cardiomyocytes ko04270 Vascular smooth muscle contraction ko04371 Apelin signaling pathway ko04540 Gap junction ko04611 Platelet activation ko04713 Circadian entrainment ko04720 Long-term potentiation ko04723 Retrograde endocann…	G protein subunit Galphaq/Galphay, small G protein superfamily	T	Signal transduction mechanisms ;	IPR001019 [Guanine nucleotide binding protein (G-protein), alpha subunit]	--	--
E1BAT3	LIF receptor subunit alpha	LIFR	1500.9	1713.7	1584.4	1680.1	1590	1	Molecular Function:protein binding (GO:0005515)	leukemia inhibitory factor receptor	--	ko04060 Cytokine-cytokine receptor interaction ko04550 Signaling pathways regulating pluripotency of stem cells ko04630 Jak-STAT signaling pathway	--	--	--	IPR003961 [Fibronectin type III]	--	--
Q3ZC42	Alcohol dehydrogenase class-3	ADH5	1452.1	1442.7	1408.5	1428.7	1344.1	1	Biological Process:oxidation-reduction process (GO:0055114)	--	--	ko00010 Glycolysis / Gluconeogenesis ko00071 Fatty acid degradation ko00350 Tyrosine metabolism ko00830 Retinol metabolism ko00980 Metabolism of xenobiotics by cytochrome P450 ko00982 Drug metabolism - cytochrome P450 ko01100 Metabolic pathways ko01200 Carbon metabolism ko05204 Chemical carcinogenesis	Alcohol dehydrogenase, class III	Q	Secondary metabolites biosynthesis, transport and catabolism ;	IPR013149 [Alcohol dehydrogenase, C-terminal] ; IPR013154[Alcohol dehydrogenase, N-terminal]	--	--
A0A3Q1NEH7	Capping protein regulator and myosin 1 linker 1	CARMIL1	1730.8	1679	1693.8	1725.4	1657.9	1	Molecular Function:protein binding (GO:0005515)	leucine-rich repeat-containing protein 16	--	--	Predicted myosin-I-binding protein	N	Cell motility ;	IPR001611 [Leucine-rich repeat] ; IPR031943[CARMIL, C-terminal domain]	--	--
Q08DI5	Ras-related protein Rap-2c	RAP2C	1157.7	1264.7	1108.1	1065.1	1109.8	2	Molecular Function:GTP binding (GO:0005525),Biological Process:small GTPase mediated signal transduction (GO:0007264)	Ras-related protein Rap-2C	--	ko04530 Tight junction	Ras-related GTPase	R	General function prediction only ;	IPR001806 [Small GTPase superfamily]	--	--
A1A4J1	ATP-dependent 6-phosphofructokinase, liver type	PFKL	1527.8	1437	1425.7	1432.6	1452	2	Molecular Function:6-phosphofructokinase activity (GO:0003872),Biological Process:glycolytic process (GO:0006096)	6-phosphofructokinase 1	2.7.1.11	ko00010 Glycolysis / Gluconeogenesis ko00030 Pentose phosphate pathway ko00051 Fructose and mannose metabolism ko00052 Galactose metabolism ko01100 Metabolic pathways ko01200 Carbon metabolism ko01230 Biosynthesis of amino acids ko03018 RNA degradation ko04152 AMPK signaling pathway ko05230 Central carbon metabolism in cancer	Pyrophosphate-dependent phosphofructo-1-kinase	G	Carbohydrate transport and metabolism ;	IPR000023 [Phosphofructokinase domain]	--	--
Q3ZC13	AP-2 complex subunit mu	AP2M1	1597	1501	1477.1	1530.5	1435.6	--	--	AP-2 complex subunit mu-1	--	ko04144 Endocytosis ko04721 Synaptic vesicle cycle ko04961 Endocrine and other factor-regulated calcium reabsorption ko05016 Huntington's disease	Adaptor complexes medium subunit family	U	Intracellular trafficking, secretion, and vesicular transport ;	IPR022775 [AP complex, mu/sigma subunit] ; IPR028565[Mu homology domain]	--	--
Q0P5B0	Arrestin domain containing 1	ARRDC1	2015.3	1890	1807.6	1801	1765.2	--	--	--	--	--	Thioredoxin binding protein TBP-2/VDUP1	R	General function prediction only ;	IPR011021 [Arrestin-like, N-terminal] ; IPR011022[Arrestin C-terminal-like domain]	--	--
A0A3Q1LV05	ADP-ribosylation factor		107.7	118.6	116.1	115.3	103.7	1	Molecular Function:GTP binding (GO:0005525)	ADP-ribosylation factor 4	--	--	GTP-binding ADP-ribosylation factor Arf1	U	Intracellular trafficking, secretion, and vesicular transport ;	IPR006689 [Small GTPase superfamily, ARF/SAR type]	--	--
F1N2G0	Myosin heavy chain 6	MYH6	530.8	524.8	511.8	575.9	535.9	3	Molecular Function:motor activity (GO:0003774),Molecular Function:ATP binding (GO:0005524),Cellular Component:myosin complex (GO:0016459)	myosin heavy chain 6/7	--	ko04260 Cardiac muscle contraction ko04261 Adrenergic signaling in cardiomyocytes ko05416 Viral myocarditis	Myosin class II heavy chain	Z	Cytoskeleton ;	IPR001609 [Myosin head, motor domain] ; IPR002928[Myosin tail] ; IPR004009[Myosin, N-terminal, SH3-like]	--	--
Q2TBU0	Haptoglobin	HP	2214.2	2314.4	2250.2	2132.6	2290.4	2	Molecular Function:serine-type endopeptidase activity (GO:0004252),Biological Process:proteolysis (GO:0006508)	haptoglobin	--	--	Trypsin	E	Amino acid transport and metabolism ;	IPR001254 [Serine proteases, trypsin domain]	--	--
F1MZV2	Charged multivesicular body protein 5	CHMP5	2005.2	1792.2	1727.5	1768.5	1566.8	1	Biological Process:vacuolar transport (GO:0007034)	charged multivesicular body protein 5	--	ko04144 Endocytosis ko04217 Necroptosis	Protein involved in vacuolar protein sorting	U	Intracellular trafficking, secretion, and vesicular transport ;	IPR005024 [Snf7 family]	--	--
K7QEK6	MHC class I antigen	BoLA	238.3	235.8	215.3	223.7	210.9	2	Biological Process:immune response (GO:0006955),Biological Process:antigen processing and presentation (GO:0019882)	major histocompatibility complex, class I	--	ko04144 Endocytosis ko04145 Phagosome ko04218 Cellular senescence ko04514 Cell adhesion molecules (CAMs) ko04612 Antigen processing and presentation ko04940 Type I diabetes mellitus ko05165 Human papillomavirus infection ko05166 HTLV-I infection ko05167 Kaposi's sarcoma-associated herpesvirus infection ko05168 Herpes simplex infection ko05169 Epstein-Barr virus infection ko05203 Viral carcinogene…	--	--	--	IPR003597 [Immunoglobulin C1-set] ; IPR010579[MHC class I, alpha chain, C-terminal] ; IPR011161[MHC class I-like antigen recognition-like]	--	--
A0A3Q1NEJ2	Multivesicular body subunit 12B	MVB12B	1203.7	1161.7	1098.6	1147.2	1123.2	1	Cellular Component:ESCRT I complex (GO:0000813)	ESCRT-I complex subunit MVB12	--	ko04144 Endocytosis	Uncharacterized conserved protein	S	Function unknown ;	IPR018798 [Multivesicular body subunit 12]	--	--
F6QT01	Glycerol-3-phosphate dehydrogenase [NAD(+)]	GPD1L	1222.8	1197.3	1182.3	1200.8	1172.9	5	Molecular Function:glycerol-3-phosphate dehydrogenase [NAD+] activity (GO:0004367),Biological Process:carbohydrate metabolic process (GO:0005975),Biological Process:glycerol-3-phosphate catabolic process (GO:0046168),Molecular Function:NAD binding (GO:0051287),Biological Process:oxidation-reduction process (GO:0055114)	glycerol-3-phosphate dehydrogenase (NAD+)	1.1.1.8	ko00564 Glycerophospholipid metabolism	Glycerol-3-phosphate dehydrogenase/dihydroxyacetone 3-phosphate reductase	C	Energy production and conversion ;	IPR006109 [Glycerol-3-phosphate dehydrogenase, NAD-dependent, C-terminal] ; IPR011128[Glycerol-3-phosphate dehydrogenase, NAD-dependent, N-terminal]	--	--
Q28024	Guanine nucleotide-binding protein G(I)/G(S)/G(O) subunit gamma-12	GNG12	1949	1659	1587.5	1656.8	1444.3	3	Molecular Function:signal transducer activity (GO:0004871),Cellular Component:heterotrimeric G-protein complex (GO:0005834),Biological Process:G-protein coupled receptor signaling pathway (GO:0007186)	guanine nucleotide-binding protein G(I)/G(S)/G(O) subunit gamma-12	--	ko04010 MAPK signaling pathway ko04014 Ras signaling pathway ko04062 Chemokine signaling pathway ko04151 PI3K-Akt signaling pathway ko04371 Apelin signaling pathway ko04713 Circadian entrainment ko04723 Retrograde endocannabinoid signaling ko04724 Glutamatergic synapse ko04725 Cholinergic synapse ko04726 Serotonergic synapse ko04727 GABAergic synapse ko04728 Dopaminergic synapse ko04810 Regulatio…	G protein gamma subunit	T	Signal transduction mechanisms ;	IPR015898 [G-protein gamma-like domain]	--	--
A0A3Q1M6U9	Mucin 20, cell surface associated	MUC20	734.4	1338.9	1147.9	1247.6	1335.2	--	--	mucin-20	--	--	--	--	--	--	--	--
A6QPZ0	CSTB protein	CSTB	530.8	430	459.5	452.1	416.7	1	Molecular Function:cysteine-type endopeptidase inhibitor activity (GO:0004869)	cystatin-A/B	--	--	--	--	--	IPR000010 [Cystatin domain]	--	--
Q0VCH9	GLI pathogenesis-related 2	GLIPR2	1532	1336.7	1295.6	1282.4	1247.4	--	--	--	--	--	Defense-related protein containing SCP domain	S	Function unknown ;	IPR014044 [CAP domain]	--	--
F1MD34	Niban apoptosis regulator 2	NIBAN2	2587.1	2572.5	2580.7	2563.2	2412.9	--	--	--	--	--	--	--	--	--	--	--
Q3ZCL0	Cysteine-rich secretory protein 2	CRISP3	1530.7	1604.8	1644.3	1693.1	1733	--	--	cysteine-rich secretory protein	--	--	Defense-related protein containing SCP domain	S	Function unknown ;	IPR013871 [Cysteine-rich secretory protein] ; IPR014044[CAP domain]	--	--
F1MPP1	Ras-related protein Rab-21	RAB21	1203.7	1107.5	1087.3	1139.1	1050.9	2	Molecular Function:GTP binding (GO:0005525),Biological Process:small GTPase mediated signal transduction (GO:0007264)	Ras-related protein Rab-21	--	--	GTPase Rab21, small G protein superfamily	R	General function prediction only ;	IPR001806 [Small GTPase superfamily]	--	--
Q3MHL4	Adenosylhomocysteinase	AHCY	1628.4	1540.7	1552.2	1555.7	1517.9	3	Molecular Function:adenosylhomocysteinase activity (GO:0004013),Biological Process:S-adenosylhomocysteine catabolic process (GO:0019510),Molecular Function:NAD binding (GO:0051287)	adenosylhomocysteinase	3.3.1.1	ko00270 Cysteine and methionine metabolism ko01100 Metabolic pathways	S-adenosylhomocysteine hydrolase	H	Coenzyme transport and metabolism ;	IPR000043 [Adenosylhomocysteinase] ; IPR015878[S-adenosyl-L-homocysteine hydrolase, NAD binding domain]	--	--
A0A3Q1MJK1	Serpin peptidase inhibitor, clade B (ovalbumin), member 6	SERPINB6	2085.2	1980.5	2003	1981.5	2029.8	--	--	serpin B	--	ko05146 Amoebiasis	Serpin	V	Defense mechanisms ;	IPR023796 [Serpin domain]	--	--
F1ML12	Glutaredoxin 3	GLRX3	1407.7	1347.3	1316.5	1371.3	1429.2	3	Molecular Function:electron carrier activity (GO:0009055),Molecular Function:protein disulfide oxidoreductase activity (GO:0015035),Biological Process:cell redox homeostasis (GO:0045454)	--	--	--	Glutaredoxin-related protein	O	Posttranslational modification, protein turnover, chaperones ;	IPR002109 [Glutaredoxin] ; IPR013766[Thioredoxin domain]	--	--
P12624	Myristoylated alanine-rich C-kinase substrate	MARCKS	1613.7	1669.6	1616.1	1652	1593.1	1	Molecular Function:calmodulin binding (GO:0005516)	myristoylated alanine-rich C-kinase substrate	--	ko04666 Fc gamma R-mediated phagocytosis ko05206 MicroRNAs in cancer	--	--	--	IPR002101 [Myristoylated alanine-rich C-kinase substrate MARCKS]	--	--
Q0VCD7	Farnesyl pyrophosphate synthase (Fragment)	FDPS	1785.4	1843.2	1810	1824	1893.5	1	Biological Process:isoprenoid biosynthetic process (GO:0008299)	--	--	ko00900 Terpenoid backbone biosynthesis ko01100 Metabolic pathways ko05164 Influenza A ko05166 HTLV-I infection	Polyprenyl synthetase	H	Coenzyme transport and metabolism ;	IPR000092 [Polyprenyl synthetase]	--	--
Q3ZBW5	Rho-related GTP-binding protein RhoB	RHOB	530.7	539.8	512.6	512.4	505.9	2	Molecular Function:GTP binding (GO:0005525),Biological Process:small GTPase mediated signal transduction (GO:0007264)	Ras homolog gene family, member B	--	--	Ras-related small GTPase, Rho type	R	General function prediction only ;	IPR001806 [Small GTPase superfamily]	--	--
F1MX50	Cellular repressor of E1A stimulateds 1	CREG1	1437.5	1574.1	1548.9	1686	1603.9	--	--	--	--	--	Cellular repressor of transcription	K	Transcription ;	--	--	--
P01045	Kininogen-2	KNG2	89.5	156	130.3	124.5	148.3	1	Molecular Function:cysteine-type endopeptidase inhibitor activity (GO:0004869)	kininogen	--	ko04610 Complement and coagulation cascades	--	--	--	IPR000010 [Cystatin domain]	--	--
G5E531	T-complex protein 1 subunit alpha	TCP1	1343.4	1340.3	1261.1	1337	1253.9	1	Molecular Function:ATP binding (GO:0005524)	T-complex protein 1 subunit alpha	--	--	Chaperonin complex component, TCP-1 alpha subunit (CCT1)	O	Posttranslational modification, protein turnover, chaperones ;	IPR002423 [Chaperonin Cpn60/TCP-1 family]	--	--
Q3T0L5	Epithelial cell adhesion molecule	EPCAM	1527.7	1438.5	1391.2	1404.5	1388.9	--	--	epithelial cell adhesion molecule	--	--	--	--	--	IPR000716 [Thyroglobulin type-1]	--	--
Q58D71	Uncharacterized protein FLJ36812	FLJ36812	61	65.8	53.7	63.3	45.5	1	Molecular Function:protein binding (GO:0005515)	--	--	--	FOG: Leucine rich repeat	R	General function prediction only ;	IPR001611 [Leucine-rich repeat] ; IPR025875[Leucine rich repeat 4]	--	--
O77834	Peroxiredoxin-6	PRDX6	2039.2	2014.1	1952.6	1990.3	1916.4	4	Molecular Function:antioxidant activity (GO:0016209),Molecular Function:oxidoreductase activity (GO:0016491),Molecular Function:peroxiredoxin activity (GO:0051920),Biological Process:oxidation-reduction process (GO:0055114)	--	--	ko01100 Metabolic pathways	Alkyl hydroperoxide reductase, thiol specific antioxidant and related enzymes	O	Posttranslational modification, protein turnover, chaperones ;	IPR000866 [Alkyl hydroperoxide reductase subunit C/ Thiol specific antioxidant] ; IPR019479[Peroxiredoxin, C-terminal]	--	--
Q1JPB0	Leukocyte elastase inhibitor	SERPINB1	1994.2	1919.2	1823.2	1891	1768	--	--	serpin B	--	ko05146 Amoebiasis	Serpin	V	Defense mechanisms ;	IPR023796 [Serpin domain]	--	--
F1MYJ3	Gamma-glutamyltransferase 5	GGT5	805.8	730.2	743.5	733.1	746.4	2	Molecular Function:gamma-glutamyltransferase activity (GO:0003840),Biological Process:glutathione metabolic process (GO:0006749)	--	--	ko00430 Taurine and hypotaurine metabolism ko00480 Glutathione metabolism ko00590 Arachidonic acid metabolism ko01100 Metabolic pathways	Gamma-glutamyltransferase	E	Amino acid transport and metabolism ;	IPR000101 [Gamma-glutamyltranspeptidase]	--	--
A0A3Q1MIF4	Complement factor I	CFI	1332.5	1900.8	1643.4	1713.9	1759.5	5	Molecular Function:serine-type endopeptidase activity (GO:0004252),Molecular Function:scavenger receptor activity (GO:0005044),Molecular Function:protein binding (GO:0005515),Biological Process:proteolysis (GO:0006508),Cellular Component:membrane (GO:0016020)	complement factor I	3.4.21.45	ko04610 Complement and coagulation cascades ko05150 Staphylococcus aureus infection	Trypsin	E	Amino acid transport and metabolism ;	IPR001190 [SRCR domain] ; IPR001254[Serine proteases, trypsin domain] ; IPR002172[Low-density lipoprotein (LDL) receptor class A repeat]	--	--
Q32L99	Prostaglandin reductase 2	PTGR2	2426	2398.2	2319.6	2446.9	2282.5	1	Biological Process:oxidation-reduction process (GO:0055114)	prostaglandin reductase 2	1.3.1.48	--	Predicted NAD-dependent oxidoreductase	R	General function prediction only ;	IPR013149 [Alcohol dehydrogenase, C-terminal]	--	--
A5D7P3	Platelet-activating factor acetylhydrolase IB subunit alpha	PAFAH1B1	1737	1692.7	1631.6	1748.3	1589.8	1	Molecular Function:protein binding (GO:0005515)	platelet-activating factor acetylhydrolase IB subunit alpha	--	ko00565 Ether lipid metabolism ko01100 Metabolic pathways	WD40 repeat-containing protein	S	Function unknown ;	IPR001680 [WD40 repeat] ; IPR006594[LIS1 homology motif]	--	--
Q2LGB5	Toll-interacting protein	TOLLIP	1052.8	972.7	1020.1	1023.8	965.6	1	Molecular Function:protein binding (GO:0005515)	toll-interacting protein	--	ko04620 Toll-like receptor signaling pathway	--	--	--	IPR000008 [C2 domain] ; IPR003892[Ubiquitin system component Cue]	--	--
A6QLT7	Exocyst complex component	EXOC6	1724.8	1660.9	1644.4	1746	1618.4	2	Cellular Component:exocyst (GO:0000145),Biological Process:vesicle docking involved in exocytosis (GO:0006904)	exocyst complex component 6	--	--	Exocyst complex, subunit SEC15	U	Intracellular trafficking, secretion, and vesicular transport ;	IPR007225 [Exocyst complex component EXOC6/Sec15]	--	--
F1MLW8	Ig-like domain-containing protein	LOC100847119	1362	1581.8	1585.2	1459.9	1581.1	--	--	immunoglobulin lambda-like polypeptide 1	--	--	--	--	--	IPR003597 [Immunoglobulin C1-set] ; IPR013106[Immunoglobulin V-set domain]	--	--
Q58DS5	Ras-related protein Rab-13	RAB13	793.1	772.5	794.1	852.1	726.9	2	Molecular Function:GTP binding (GO:0005525),Biological Process:small GTPase mediated signal transduction (GO:0007264)	Ras-related protein Rab-13	--	ko04530 Tight junction	GTP-binding protein SEC4, small G protein superfamily, and related Ras family GTP-binding proteins	TU	Signal transduction mechanisms ; Intracellular trafficking, secretion, and vesicular transport ;	IPR001806 [Small GTPase superfamily]	--	--
A0A3Q1M478	C-1-tetrahydrofolate synthase, cytoplasmic	MTHFD1	1549.2	1446.9	1394.3	1445.5	1393.7	6	Molecular Function:catalytic activity (GO:0003824),Molecular Function:formate-tetrahydrofolate ligase activity (GO:0004329),Molecular Function:methylenetetrahydrofolate dehydrogenase (NADP+) activity (GO:0004488),Molecular Function:ATP binding (GO:0005524),Biological Process:folic acid-containing compound biosynthetic process (GO:0009396),Biological Process:oxidation-reduction process (GO:0055114)	--	--	ko00670 One carbon pool by folate ko01100 Metabolic pathways	C1-tetrahydrofolate synthase	H	Coenzyme transport and metabolism ;	IPR000559 [Formate-tetrahydrofolate ligase, FTHFS] ; IPR020630[Tetrahydrofolate dehydrogenase/cyclohydrolase, catalytic domain] ; IPR020631[Tetrahydrofolate dehydrogenase/cyclohydrolase, NAD(P)-binding domain]	--	--
F1MFI5	Sidekick cell adhesion molecule 1	SDK1	1038.4	1021	990.9	993.4	1007.4	1	Molecular Function:protein binding (GO:0005515)	protein sidekick	--	--	FOG: Immunoglobulin C-2 Type/fibronectin type III domains	T	Signal transduction mechanisms ;	IPR003961 [Fibronectin type III] ; IPR013098[Immunoglobulin I-set]	--	--
Q2KJD2	Vesicle-associated membrane protein 3	VAMP3	273.2	253.3	239.4	257.5	225.6	2	Cellular Component:integral component of membrane (GO:0016021),Biological Process:vesicle-mediated transport (GO:0016192)	vesicle-associated membrane protein 3	--	ko04130 SNARE interactions in vesicular transport ko04145 Phagosome	Synaptobrevin/VAMP-like protein	U	Intracellular trafficking, secretion, and vesicular transport ;	IPR001388 [Synaptobrevin]	--	--
P01888	Beta-2-microglobulin	B2M	1288.6	1549	1655.6	1427.1	1525.6	--	--	beta-2-microglobulin	--	ko04612 Antigen processing and presentation	--	--	--	IPR003597 [Immunoglobulin C1-set]	--	--
A0A452DID6	Dehydrogenase/reductase 11	DHRS11	1251	1171.9	1226.7	1265.3	1139.4	--	--	--	--	--	Predicted dehydrogenase	Q	Secondary metabolites biosynthesis, transport and catabolism ;	IPR002347 [Short-chain dehydrogenase/reductase SDR]	--	--
A7MB57	Tyrosine-protein kinase	YES1	1112.9	1057.5	978.7	1016.6	999.9	3	Molecular Function:protein kinase activity (GO:0004672),Molecular Function:protein binding (GO:0005515),Biological Process:protein phosphorylation (GO:0006468)	tyrosine-protein kinase Yes	2.7.10.2	ko04520 Adherens junction	Tyrosine kinases	T	Signal transduction mechanisms ;	IPR000980 [SH2 domain] ; IPR001245[Serine-threonine/tyrosine-protein kinase catalytic domain] ; IPR001452[SH3 domain]	--	--
Q28925	1-phosphatidylinositol 4-kinase (Fragment)		109.6	106.7	105.6	106	128.2	1	Molecular Function:kinase activity (GO:0016301)	phosphatidylinositol 4-kinase A	2.7.1.67	ko00562 Inositol phosphate metabolism ko01100 Metabolic pathways ko04070 Phosphatidylinositol signaling system	Phosphatidylinositol 4-kinase	T	Signal transduction mechanisms ;	IPR000403 [Phosphatidylinositol 3-/4-kinase, catalytic domain] ; IPR001263[Phosphoinositide 3-kinase, accessory (PIK) domain]	--	--
E1BG25	Melanotransferrin	MELTF	956.1	961	928.5	952	943.5	--	--	melanoma-associated antigen p97	--	--	--	--	--	IPR001156 [Transferrin-like domain]	--	--
A0A452DJ43	Serum amyloid A protein	SAA2	285.4	307.7	227.6	204.9	216.4	1	Cellular Component:extracellular region (GO:0005576)	serum amyloid A protein	--	--	--	--	--	IPR000096 [Serum amyloid A protein]	--	--
P28801	Glutathione S-transferase P	GSTP1	1552.1	1374	1313.7	1368.7	1230	1	Molecular Function:protein binding (GO:0005515)	glutathione S-transferase	2.5.1.18	ko00480 Glutathione metabolism ko00980 Metabolism of xenobiotics by cytochrome P450 ko00982 Drug metabolism - cytochrome P450 ko01524 Platinum drug resistance ko05200 Pathways in cancer ko05204 Chemical carcinogenesis ko05225 Hepatocellular carcinoma ko05418 Fluid shear stress and atherosclerosis	Glutathione S-transferase	O	Posttranslational modification, protein turnover, chaperones ;	IPR004045 [Glutathione S-transferase, N-terminal] ; IPR004046[Glutathione S-transferase, C-terminal]	--	--
P52193	Calreticulin	CALR	1402.7	1753.9	1748.5	1763	1791.5	4	Molecular Function:calcium ion binding (GO:0005509),Cellular Component:endoplasmic reticulum (GO:0005783),Biological Process:protein folding (GO:0006457),Molecular Function:unfolded protein binding (GO:0051082)	calreticulin	--	ko04141 Protein processing in endoplasmic reticulum ko04145 Phagosome ko04612 Antigen processing and presentation ko05142 Chagas disease (American trypanosomiasis) ko05166 HTLV-I infection	Calreticulin	O	Posttranslational modification, protein turnover, chaperones ;	IPR001580 [Calreticulin/calnexin]	--	--
Q17QC1	LRRC57 protein	LRRC57	212.1	214.9	186.8	204.4	196.6	1	Molecular Function:protein binding (GO:0005515)	--	--	--	FOG: Leucine rich repeat	R	General function prediction only ;	IPR001611 [Leucine-rich repeat]	--	--
A0A0A8J2N9	Amino acid transporter	ASCT2	1061.6	946.7	868.8	857.3	880.1	2	Molecular Function:symporter activity (GO:0015293),Cellular Component:integral component of membrane (GO:0016021)	solute carrier family 1 (neutral amino acid transporter), member 5	--	ko04974 Protein digestion and absorption ko05230 Central carbon metabolism in cancer	Glutamate/aspartate and neutral amino acid transporters	E	Amino acid transport and metabolism ;	IPR001991 [Sodium:dicarboxylate symporter]	--	--
F1MBV6	Tumor protein D52	TPD52	1077.4	1075.7	926.2	976.7	903.7	--	--	--	--	--	Coiled-coil protein TPD52	R	General function prediction only ;	IPR007327 [Tumour protein D52]	--	--
V6F9A3	Apolipoprotein C-III	ApoC3	2762.7	2277.6	2171.8	2324.7	2193.4	4	Cellular Component:extracellular region (GO:0005576),Biological Process:lipid transport (GO:0006869),Molecular Function:lipid binding (GO:0008289),Biological Process:lipoprotein metabolic process (GO:0042157)	apolipoprotein C-III	--	ko03320 PPAR signaling pathway ko04979 Cholesterol metabolism	--	--	--	IPR008403 [Apolipoprotein CIII]	--	--
G3MZ88	DnaJ heat shock protein family (Hsp40) member B9	DNAJB9	2477.2	2433.5	2329.7	2358.7	2316.7	--	--	DnaJ homolog subfamily B member 9	--	--	Molecular chaperone (DnaJ superfamily)	O	Posttranslational modification, protein turnover, chaperones ;	IPR001623 [DnaJ domain]	--	--
F1MLI8	Podocalyxin	PODXL	1555.2	1677.6	1472.9	1570.7	1534.9	--	--	podocalyxin-like	--	--	--	--	--	IPR013836 [CD34/Podocalyxin]	--	--
P22226	Cathelicidin-1	CATHL1	1319	1866.2	1759.4	1797.5	1963.8	--	--	cathelicidin antimicrobial peptide	--	ko04621 NOD-like receptor signaling pathway ko04970 Salivary secretion ko05152 Tuberculosis	--	--	--	--	--	--
O97680	Thioredoxin	TXN	2283.4	2144.2	2053	2088	1896.3	1	Biological Process:cell redox homeostasis (GO:0045454)	thioredoxin 1	--	ko04621 NOD-like receptor signaling pathway ko05418 Fluid shear stress and atherosclerosis	Thioredoxin	O	Posttranslational modification, protein turnover, chaperones ;	IPR013766 [Thioredoxin domain]	--	--
E1B9H5	Transforming growth factor beta receptor 3	TGFBR3	1121.2	1213.7	1310	1302.4	1217.3	--	--	transforming growth factor, beta receptor III	--	--	--	--	--	IPR001507 [Zona pellucida domain]	--	--
A5PKG9	Tyrosine-protein kinase	FGR	2498.1	2469.7	2366.8	2432.5	2335	3	Molecular Function:protein kinase activity (GO:0004672),Molecular Function:protein binding (GO:0005515),Biological Process:protein phosphorylation (GO:0006468)	tyrosine-protein kinase Fgr	2.7.10.2	ko04062 Chemokine signaling pathway ko05169 Epstein-Barr virus infection	Tyrosine kinases	T	Signal transduction mechanisms ;	IPR000980 [SH2 domain] ; IPR001245[Serine-threonine/tyrosine-protein kinase catalytic domain] ; IPR001452[SH3 domain]	--	--
A2VDV7	Transmembrane protease, serine 2	TMPRSS2	1080.5	1104.1	1115.2	1098.5	1036.7	3	Molecular Function:serine-type endopeptidase activity (GO:0004252),Biological Process:proteolysis (GO:0006508),Cellular Component:membrane (GO:0016020)	transmembrane protease serine 2	3.4.21.-	ko05164 Influenza A ko05202 Transcriptional misregulation in cancer ko05215 Prostate cancer	Trypsin	E	Amino acid transport and metabolism ;	IPR001254 [Serine proteases, trypsin domain] ; IPR017448[SRCR-like domain]	--	--
A0A452DJG2	G protein subunit alpha 11	GNA11	1003.7	904.1	865.5	914.3	885.5	5	Molecular Function:GTPase activity (GO:0003924),Molecular Function:signal transducer activity (GO:0004871),Biological Process:G-protein coupled receptor signaling pathway (GO:0007186),Molecular Function:guanyl nucleotide binding (GO:0019001),Molecular Function:G-protein beta/gamma-subunit complex binding (GO:0031683)	guanine nucleotide-binding protein subunit alpha-11	--	ko04020 Calcium signaling pathway ko04022 cGMP-PKG signaling pathway ko04270 Vascular smooth muscle contraction ko04540 Gap junction ko04725 Cholinergic synapse ko04730 Long-term depression ko04911 Insulin secretion ko04912 GnRH signaling pathway ko04925 Aldosterone synthesis and secretion ko05142 Chagas disease (American trypanosomiasis) ko05146 Amoebiasis ko05200 Pathways in cancer	G protein subunit Galphaq/Galphay, small G protein superfamily	T	Signal transduction mechanisms ;	IPR001019 [Guanine nucleotide binding protein (G-protein), alpha subunit]	--	--
E1BB46	SH3 domain binding protein 4	SH3BP4	2009.2	1971	1912.4	1999.2	1883.8	1	Molecular Function:protein binding (GO:0005515)	SH3 domain-binding protein 4	--	--	--	--	--	IPR000906 [ZU5 domain] ; IPR001452[SH3 domain] ; IPR011511[Variant SH3 domain]	--	--
A0A3Q1N9B4	Ubiquitin conjugating enzyme E2 N	UBE2N	1603.7	1469	1395.8	1443.7	1387.8	--	--	ubiquitin-conjugating enzyme E2 N	2.3.2.23	ko04120 Ubiquitin mediated proteolysis	Ubiquitin-protein ligase	O	Posttranslational modification, protein turnover, chaperones ;	IPR000608 [Ubiquitin-conjugating enzyme E2]	--	--
P52898	Dihydrodiol dehydrogenase 3		1833.1	1745	1679.4	1701.1	1519.7	--	--	--	--	ko00140 Steroid hormone biosynthesis ko00590 Arachidonic acid metabolism ko00790 Folate biosynthesis ko01100 Metabolic pathways ko04913 Ovarian steroidogenesis	Aldo/keto reductase family proteins	R	General function prediction only ;	IPR023210 [NADP-dependent oxidoreductase domain]	--	--
B0JYM4	Tetraspanin	CD63	1875.2	1822.3	1883	1848.1	1917.6	1	Cellular Component:integral component of membrane (GO:0016021)	CD63 antigen	--	ko04142 Lysosome ko05205 Proteoglycans in cancer	Tetraspanin family integral membrane protein	R	General function prediction only ;	IPR018499 [Tetraspanin/Peripherin]	--	--
B0JYK2	NPC intracellular cholesterol transporter 1	NPC1	1584.7	1469.9	1401.9	1431.5	1216.3	1	Cellular Component:integral component of membrane (GO:0016021)	Niemann-Pick C1 protein	--	ko04142 Lysosome ko04979 Cholesterol metabolism	Cholesterol transport protein (Niemann-Pick C disease protein)	I	Lipid transport and metabolism ;	IPR000731 [Sterol-sensing domain] ; IPR003392[Protein patched/dispatched] ; IPR032190[Niemann-Pick C1, N-terminal]	--	--
Q9BGI1	Peroxiredoxin-5, mitochondrial	PRDX5	1094.2	1029.4	965	985.4	927.5	1	Molecular Function:oxidoreductase activity (GO:0016491)	peroxiredoxin 5, atypical 2-Cys peroxiredoxin	1.11.1.15	ko04146 Peroxisome	Alkyl hydroperoxide reductase/peroxiredoxin	O	Posttranslational modification, protein turnover, chaperones ;	IPR013740 [Redoxin]	--	--
A0A3Q1ML27	Cadherin domain-containing protein		202.1	198.6	187.3	203.8	196.6	3	Molecular Function:calcium ion binding (GO:0005509),Biological Process:homophilic cell adhesion via plasma membrane adhesion molecules (GO:0007156),Cellular Component:membrane (GO:0016020)	protocadherin gamma subfamily A	--	--	FOG: Cadherin repeats	S	Function unknown ;	IPR002126 [Cadherin] ; IPR013164[Cadherin, N-terminal] ; IPR032455[Cadherin, cytoplasmic C-terminal domain]	--	--
Q9TR36	Phosphatidylinositol transfer protein beta isoform	PITPNB	1337.8	1312.3	1442.9	1289.5	1316.3	2	Cellular Component:intracellular (GO:0005622),Biological Process:transport (GO:0006810)	--	--	--	Phosphatidylinositol transfer protein	IT	Lipid transport and metabolism ; Signal transduction mechanisms ;	IPR001666 [Phosphatidylinositol transfer protein]	--	--
A0A3Q1MTG2	E3 ubiquitin-protein ligase	MGRN1	1041.1	1013.3	966.1	1006.6	952	--	--	E3 ubiquitin-protein ligase MGRN1	2.3.2.27	ko04120 Ubiquitin mediated proteolysis	Predicted E3 ubiquitin ligase	O	Posttranslational modification, protein turnover, chaperones ;	--	--	--
A7YY28	Putative protein-lysine deacylase ABHD14B	ABHD14B	1487.3	1481.6	1396	1383	1440.8	--	--	abhydrolase domain-containing protein 14	--	--	--	--	--	IPR000073 [Alpha/beta hydrolase fold-1]	--	--
A8YXY3	Selenoprotein F	SELENOF	789	757.8	794.5	781.4	780.9	--	--	--	--	--	Selenoprotein	R	General function prediction only ;	IPR014912 [Sep15/SelM redox]	--	--
Q1JPE3	Carbohydrate kinase-like	CARKL	649.4	688.6	644	669.1	687.8	1	Biological Process:carbohydrate metabolic process (GO:0005975)	sedoheptulokinase	2.7.1.14		Ribulose kinase and related carbohydrate kinases	G	Carbohydrate transport and metabolism ;	IPR018484 [Carbohydrate kinase, FGGY, N-terminal]	--	--
Q3SWW9	Serine/threonine-protein phosphatase PP1-beta catalytic subunit	PPP1CB	219.2	202	190	193.1	189.8	1	Molecular Function:hydrolase activity (GO:0016787)	serine/threonine-protein phosphatase PP1 catalytic subunit	3.1.3.16	ko03015 mRNA surveillance pathway ko04022 cGMP-PKG signaling pathway ko04024 cAMP signaling pathway ko04114 Oocyte meiosis ko04218 Cellular senescence ko04261 Adrenergic signaling in cardiomyocytes ko04270 Vascular smooth muscle contraction ko04390 Hippo signaling pathway ko04510 Focal adhesion ko04611 Platelet activation ko04720 Long-term potentiation ko04728 Dopaminergic synapse ko04750 Inflamm…	Serine/threonine specific protein phosphatase PP1, catalytic subunit	TR	Signal transduction mechanisms ; General function prediction only ;	IPR004843 [Calcineurin-like phosphoesterase domain, ApaH type] ; IPR031675[Serine-threonine protein phosphatase, N-terminal]	--	--
Q2KJH4	WD repeat-containing protein 1	WDR1	1203.2	1163.2	1067.8	1184.7	1079.4	1	Molecular Function:protein binding (GO:0005515)	--	--	--	WD40 repeat stress protein/actin interacting protein	Z	Cytoskeleton ;	IPR001680 [WD40 repeat]	--	--
Q5E9D5	Destrin	DSTN	1240.6	1113.5	1171.4	1127.5	1144.3	2	Molecular Function:actin binding (GO:0003779),Cellular Component:intracellular (GO:0005622)	destrin (actin-depolymerizing factor)	--	--	Actin depolymerizing factor	Z	Cytoskeleton ;	IPR002108 [Actin-depolymerising factor homology domain]	--	--
Q3T0N1	Multivesicular body subunit 12A	MVB12A	1474.7	1341	1360.7	1311	1345.5	1	Cellular Component:ESCRT I complex (GO:0000813)	ESCRT-I complex subunit MVB12	--	ko04144 Endocytosis	Uncharacterized conserved protein	S	Function unknown ;	IPR018798 [Multivesicular body subunit 12]	--	--
A6QNZ7	Keratin 10	KRT10	622.8	466.6	434	392.6	517.3	2	Molecular Function:structural molecule activity (GO:0005198),Cellular Component:intermediate filament (GO:0005882)	type I keratin, acidic	--	--	--	--	--	IPR001664 [Intermediate filament protein]	--	--
Q0VCQ6	Programmed cell death 10	PDCD10	2062.6	2006.5	1909.4	1969.5	1845.1	--	--	programmed cell death protein 10	--	--	Putative apoptosis related protein	S	Function unknown ;	--	--	--
Q2KIW9	UMP-CMP kinase	CMPK1	1271.1	1167.7	1169.1	1116.4	1065.8	--	--	--	--	ko00240 Pyrimidine metabolism ko01100 Metabolic pathways	Uridylate kinase/adenylate kinase	F	Nucleotide transport and metabolism ;	--	--	--
E1BPK6	Unconventional myosin-VI	MYO6	1661.3	1625.6	1640.5	1853.8	1836.7	3	Molecular Function:motor activity (GO:0003774),Molecular Function:ATP binding (GO:0005524),Cellular Component:myosin complex (GO:0016459)	myosin VI	--	--	Myosin class VI heavy chain	Z	Cytoskeleton ;	IPR001609 [Myosin head, motor domain] ; IPR032412[Myosin VI, cargo binding domain]	--	--
A0A0P0HAN3	Beta-lactoglobulin (Fragment)	LGB	130.2	224.4	158.2	303.8	145.4	--	--	--	--	--	--	--	--	IPR000566 [Lipocalin/cytosolic fatty-acid binding domain]	--	--
E1BJQ7	GIPC PDZ domain containing family member 1	GIPC1	555.1	542.7	500.2	515.1	498	1	Molecular Function:protein binding (GO:0005515)	PDZ domain-containing protein GIPC	--	--	RGS-GAIP interacting protein GIPC, contains PDZ domain	TU	Signal transduction mechanisms ; Intracellular trafficking, secretion, and vesicular transport ;	IPR001478 [PDZ domain]	--	--
F1MHM5	Tyrosine--tRNA ligase	YARS1	1749.3	1697.3	1671.4	1706.9	1564	5	Molecular Function:tRNA binding (GO:0000049),Molecular Function:nucleotide binding (GO:0000166),Molecular Function:aminoacyl-tRNA ligase activity (GO:0004812),Molecular Function:ATP binding (GO:0005524),Biological Process:tRNA aminoacylation for protein translation (GO:0006418)	tyrosyl-tRNA synthetase	6.1.1.1	ko00970 Aminoacyl-tRNA biosynthesis	Tyrosyl-tRNA synthetase, cytoplasmic	J	Translation, ribosomal structure and biogenesis ;	IPR002305 [Aminoacyl-tRNA synthetase, class Ic] ; IPR002547[tRNA-binding domain]	--	--
Q0VBZ9	MARCKS-related protein	MARCKSL1	1149.2	1014.6	975.1	992.7	974.3	1	Molecular Function:calmodulin binding (GO:0005516)	MARCKS-related protein	--	ko04666 Fc gamma R-mediated phagocytosis ko05140 Leishmaniasis	--	--	--	IPR002101 [Myristoylated alanine-rich C-kinase substrate MARCKS]	--	--
Q3SZZ9	FGG protein	FGG	1584.2	1878.1	2112	1928.7	2172.7	5	Molecular Function:receptor binding (GO:0005102),Cellular Component:fibrinogen complex (GO:0005577),Biological Process:signal transduction (GO:0007165),Biological Process:platelet activation (GO:0030168),Biological Process:protein polymerization (GO:0051258)	fibrinogen gamma chain	--	ko04610 Complement and coagulation cascades ko04611 Platelet activation ko05150 Staphylococcus aureus infection	Ficolin and related extracellular proteins	R	General function prediction only ;	IPR002181 [Fibrinogen, alpha/beta/gamma chain, C-terminal globular domain] ; IPR012290[Fibrinogen, alpha/beta/gamma chain, coiled coil domain]	--	--
Q29423	CD44 antigen	CD44	2130.5	1992.7	1943.9	1921	1819.1	2	Molecular Function:hyaluronic acid binding (GO:0005540),Biological Process:cell adhesion (GO:0007155)	CD44 antigen	--	ko04512 ECM-receptor interaction ko04640 Hematopoietic cell lineage ko05169 Epstein-Barr virus infection ko05205 Proteoglycans in cancer ko05206 MicroRNAs in cancer	--	--	--	IPR000538 [Link domain]	--	--
F1MM83	6-phosphogluconolactonase	PGLS	1174.9	1100.6	1060.5	1055.2	1022.7	1	Biological Process:carbohydrate metabolic process (GO:0005975)	6-phosphogluconolactonase	3.1.1.31	ko00030 Pentose phosphate pathway ko01100 Metabolic pathways ko01200 Carbon metabolism	6-phosphogluconolactonase - like protein	G	Carbohydrate transport and metabolism ;	IPR006148 [Glucosamine/galactosamine-6-phosphate isomerase]	--	--
A0A3Q1MF86	Actin related protein 1A	ACTR1A	515.6	500.6	510.4	547.7	520.2	--	--	centractin	--	--	Actin and related proteins	Z	Cytoskeleton ;	IPR004000 [Actin family]	--	--
Q3T0Z7	Dihydropteridine reductase	QDPR	631.5	572.5	556.7	568.1	537	--	--	dihydropteridine reductase	1.5.1.34	ko00790 Folate biosynthesis ko01100 Metabolic pathways	Dihydropteridine reductase DHPR/QDPR	E	Amino acid transport and metabolism ;	IPR002347 [Short-chain dehydrogenase/reductase SDR]	--	--
Q5EA19	ADP-ribosylation factor-like protein 15	ARL15	903.5	871.7	869.2	890	973.1	1	Molecular Function:GTP binding (GO:0005525)	ADP-ribosylation factor-like protein 15	--	--	GTP-binding ADP-ribosylation factor Arf6 (dArf3)	U	Intracellular trafficking, secretion, and vesicular transport ;	IPR006689 [Small GTPase superfamily, ARF/SAR type]	--	--
Q3ZBG9	Phospholipid scramblase 2	PLSCR2	2165.2	1957.9	2124.9	2044.3	2033.8	--	--	--	--	--	Phospholipid scramblase	M	Cell wall/membrane/envelope biogenesis ;	IPR005552 [Scramblase]	--	--
Q9BGI3	Peroxiredoxin-2	PRDX2	1130.4	1044.4	1036.6	1077.7	1006.5	4	Molecular Function:antioxidant activity (GO:0016209),Molecular Function:oxidoreductase activity (GO:0016491),Molecular Function:peroxiredoxin activity (GO:0051920),Biological Process:oxidation-reduction process (GO:0055114)	peroxiredoxin (alkyl hydroperoxide reductase subunit C)	1.11.1.15		Alkyl hydroperoxide reductase, thiol specific antioxidant and related enzymes	O	Posttranslational modification, protein turnover, chaperones ;	IPR000866 [Alkyl hydroperoxide reductase subunit C/ Thiol specific antioxidant] ; IPR019479[Peroxiredoxin, C-terminal]	--	--
Q5E994	Charged multivesicular body protein 1b	CHMP1B	3478.9	3118.4	3088	3224.2	2904.4	1	Biological Process:vacuolar transport (GO:0007034)	charged multivesicular body protein 1	--	ko04144 Endocytosis ko04217 Necroptosis	Vacuolar assembly/sorting protein DID2	U	Intracellular trafficking, secretion, and vesicular transport ;	IPR005024 [Snf7 family]	--	--
P17690	Beta-2-glycoprotein 1	APOH	1502.2	2196.4	1871.9	1824.5	1847.3	--	--	beta-2-glycoprotein 1	--	ko04979 Cholesterol metabolism	C-type lectin	TV	Signal transduction mechanisms ; Defense mechanisms ;	IPR000436 [Sushi/SCR/CCP domain] ; IPR015104[Beta-2-glycoprotein-1 fifth domain]	--	--
O97764	Zeta-crystallin	CRYZ	1104.3	1069.2	999.6	1069.9	1076.5	1	Biological Process:oxidation-reduction process (GO:0055114)	NADPH2:quinone reductase	1.6.5.5	--	Zinc-binding oxidoreductase	CR	Energy production and conversion ; General function prediction only ;	IPR013149 [Alcohol dehydrogenase, C-terminal] ; IPR013154[Alcohol dehydrogenase, N-terminal]	--	--
Q2KIS4	Dehydrogenase/reductase (SDR family) member 1	DHRS1	1363.2	1308.3	1246.7	1328.1	1385.4	--	--	dehydrogenase/reductase SDR family member 1	1.1.-.-	--	Reductases with broad range of substrate specificities	R	General function prediction only ;	IPR002347 [Short-chain dehydrogenase/reductase SDR]	--	--
A0A3Q1MB39	Adenosine kinase	ADK	1481.7	1400.7	1381.3	1388.9	1272.6	--	--	adenosine kinase	2.7.1.20	ko00230 Purine metabolism ko01100 Metabolic pathways	Possible pfkB family carbohydrate kinase	G	Carbohydrate transport and metabolism ;	IPR011611 [Carbohydrate kinase PfkB]	--	--
F1N6C4	Epidermal growth factor receptor pathway substrate 8	EPS8	853.7	812.1	802.9	812.2	793.5	1	Molecular Function:protein binding (GO:0005515)	epidermal growth factor receptor kinase substrate 8	--	--	Epidermal growth factor receptor kinase substrate	T	Signal transduction mechanisms ;	IPR001452 [SH3 domain] ; IPR013625[Tensin/EPS8 phosphotyrosine-binding domain]	--	--
G3N2S4	Leucine rich repeat containing 26	LRRC26	1057.9	1029.8	1024.7	1045.9	1029.1	1	Molecular Function:protein binding (GO:0005515)	--	--	--	FOG: Leucine rich repeat	R	General function prediction only ;	IPR001611 [Leucine-rich repeat]	--	--
Q6EWQ7	Eukaryotic translation initiation factor 5A-1	EIF5A	1339.9	1199.5	1129.3	1114.7	1074.7	6	Molecular Function:RNA binding (GO:0003723),Molecular Function:translation elongation factor activity (GO:0003746),Biological Process:translational frameshifting (GO:0006452),Molecular Function:ribosome binding (GO:0043022),Biological Process:positive regulation of translational elongation (GO:0045901),Biological Process:positive regulation of translational termination (GO:0045905)	translation initiation factor 5A	--	--	Translation initiation factor 5A (eIF-5A)	J	Translation, ribosomal structure and biogenesis ;	IPR020189 [Translation elongation factor, IF5A C-terminal]	--	--
F1MWD3	T-complex protein 1 subunit epsilon	CCT5	1192.7	1171	1171.6	1190.3	1158.7	1	Molecular Function:ATP binding (GO:0005524)	T-complex protein 1 subunit epsilon	--	--	Chaperonin complex component, TCP-1 epsilon subunit (CCT5)	O	Posttranslational modification, protein turnover, chaperones ;	IPR002423 [Chaperonin Cpn60/TCP-1 family]	--	--
A0A3Q1LV73	AHNAK nucleoprotein 2	AHNAK2	678.2	668.8	630.7	706.5	663.3	--	--	--	--	--	--	--	--	--	--	--
A0A452DIQ1	NSF attachment protein gamma	NAPG	1425.6	1362.5	1352.7	1372.4	1303.4	--	--	gamma-soluble NSF attachment protein	--	--	Protein required for fusion of vesicles in vesicular transport, gamma-SNAP	U	Intracellular trafficking, secretion, and vesicular transport ;	--	--	--
Q0VC36	14-3-3 protein sigma	SFN	492	470.9	439.1	481	510.4	--	--	stratifin	--	ko04110 Cell cycle ko04115 p53 signaling pathway ko04960 Aldosterone-regulated sodium reabsorption	Multifunctional chaperone (14-3-3 family)	O	Posttranslational modification, protein turnover, chaperones ;	IPR023410 [14-3-3 domain]	--	--
A0A3Q1MWD1	TBC1 domain family member 24	TBC1D24	1543.2	1449.3	1438.3	1493.1	1397.3	--	--	TBC1 domain family member 24	--	--	Probable Rab-GAPs	U	Intracellular trafficking, secretion, and vesicular transport ;	IPR000195 [Rab-GTPase-TBC domain] ; IPR006571[TLDc domain]	--	--
F1MCK2	AHNAK nucleoprotein	AHNAK	1408	1321.3	1290.2	1319.5	1267.8	--	--	--	--	--	--	--	--	--	--	--
Q5E9A3	Poly(rC)-binding protein 1	PCBP1	430.2	412.3	386.7	391.6	367.5	1	Molecular Function:RNA binding (GO:0003723)	poly(rC)-binding protein 1	--	ko03040 Spliceosome ko04216 Ferroptosis	PolyC-binding proteins alphaCP-1 and related KH domain proteins	AR	RNA processing and modification ; General function prediction only ;	IPR004088 [K Homology domain, type 1]	--	--
A0A3Q1LK49	Inter-alpha-trypsin inhibitor heavy chain 2	ITIH2	877.1	1116.4	1028.1	1099.5	1114	2	Molecular Function:serine-type endopeptidase inhibitor activity (GO:0004867),Biological Process:hyaluronan metabolic process (GO:0030212)	inter-alpha-trypsin inhibitor heavy chain H2	--	--	--	--	--	IPR002035 [von Willebrand factor, type A] ; IPR010600[Inter-alpha-trypsin inhibitor heavy chain, C-terminal] ; IPR013694[VIT domain]	--	--
A0A3Q1MLZ6	non-specific serine/threonine protein kinase	CDC42BPB	919.9	961.2	941.7	922.9	941.5	5	Molecular Function:protein kinase activity (GO:0004672),Molecular Function:protein serine/threonine kinase activity (GO:0004674),Molecular Function:ATP binding (GO:0005524),Biological Process:protein phosphorylation (GO:0006468),Biological Process:intracellular signal transduction (GO:0035556)	serine/threonine-protein kinase MRCK	2.7.11.1	--	Rho-associated, coiled-coil containing protein kinase	T	Signal transduction mechanisms ;	IPR000719 [Protein kinase domain] ; IPR001180[Citron homology (CNH) domain] ; IPR002219[Protein kinase C-like, phorbol ester/diacylglycerol-binding domain] ; IPR014930[Myotonic dystrophy protein kinase, coiled coil] ; IPR031597[KELK-motif containing domain]	--	--
F1MI46	Secreted phosphoprotein 1	SPP1	2831.1	2490.8	2624	2518.6	2757.9	2	Biological Process:ossification (GO:0001503),Biological Process:cell adhesion (GO:0007155)	secreted phosphoprotein 1	--	ko04151 PI3K-Akt signaling pathway ko04371 Apelin signaling pathway ko04510 Focal adhesion ko04512 ECM-receptor interaction ko04620 Toll-like receptor signaling pathway ko05165 Human papillomavirus infection	--	--	--	IPR002038 [Osteopontin]	--	--
A5PJY9	CPNE3 protein	CPNE3	1195.5	1224.2	1207.2	1219.5	1255.7	1	Molecular Function:protein binding (GO:0005515)	--	--	--	Copine	T	Signal transduction mechanisms ;	IPR000008 [C2 domain] ; IPR010734[Copine]	--	--
Q1RMW9	Golgi phosphoprotein 3	GOLPH3	1328.8	1272.5	1218.3	1261.3	1166.3	1	Molecular Function:phosphatidylinositol-4-phosphate binding (GO:0070273)	golgi phosphoprotein 3	--	--	Golgi protein	U	Intracellular trafficking, secretion, and vesicular transport ;	IPR008628 [Golgi phosphoprotein 3-like]	--	--
Q3YJG5	MHC class I antigen (Fragment)	BoLA	141.1	131.4	134.7	162.4	147.6	2	Biological Process:immune response (GO:0006955),Biological Process:antigen processing and presentation (GO:0019882)	major histocompatibility complex, class I	--	ko04144 Endocytosis ko04145 Phagosome ko04218 Cellular senescence ko04514 Cell adhesion molecules (CAMs) ko04612 Antigen processing and presentation ko04940 Type I diabetes mellitus ko05165 Human papillomavirus infection ko05166 HTLV-I infection ko05167 Kaposi's sarcoma-associated herpesvirus infection ko05168 Herpes simplex infection ko05169 Epstein-Barr virus infection ko05203 Viral carcinogene…	--	--	--	IPR003597 [Immunoglobulin C1-set] ; IPR010579[MHC class I, alpha chain, C-terminal] ; IPR011161[MHC class I-like antigen recognition-like]	--	--
A6QR11	Protein kinase C-binding protein NELL2	NELL2	1040.2	1564.2	1429.7	1425.9	1578	2	Molecular Function:calcium ion binding (GO:0005509),Molecular Function:protein binding (GO:0005515)	--	--	--	Fibrillins and related proteins containing Ca2+-binding EGF-like domains	T	Signal transduction mechanisms ;	IPR001007 [VWFC domain] ; IPR001791[Laminin G domain] ; IPR001881[EGF-like calcium-binding domain]	--	--
A0A3S5ZPJ7	GDP-L-fucose synthase	GFUS	2075.5	1954.6	1960.4	1912.5	1926.9	2	Molecular Function:catalytic activity (GO:0003824),Molecular Function:coenzyme binding (GO:0050662)	GDP-L-fucose synthase	1.1.1.271	ko00051 Fructose and mannose metabolism ko00520 Amino sugar and nucleotide sugar metabolism ko01100 Metabolic pathways	GDP-L-fucose synthetase	GO	Carbohydrate transport and metabolism ; Posttranslational modification, protein turnover, chaperones ;	IPR001509 [NAD-dependent epimerase/dehydratase]	--	--
Q3T0Y5	Proteasome subunit alpha type-2	PSMA2	467.7	471.2	433.3	454.5	459.6	5	Molecular Function:endopeptidase activity (GO:0004175),Molecular Function:threonine-type endopeptidase activity (GO:0004298),Cellular Component:proteasome core complex (GO:0005839),Biological Process:ubiquitin-dependent protein catabolic process (GO:0006511),Biological Process:proteolysis involved in cellular protein catabolic process (GO:0051603)	20S proteasome subunit alpha 2	3.4.25.1	ko03050 Proteasome	20S proteasome, regulatory subunit alpha type PSMA2/PRE8	O	Posttranslational modification, protein turnover, chaperones ;	IPR000426 [Proteasome alpha-subunit, N-terminal domain] ; IPR001353[Proteasome, subunit alpha/beta]	--	--
Q2HJ57	Coactosin-like protein	COTL1	2252.5	2147.6	2111	2129.2	1981.6	2	Molecular Function:actin binding (GO:0003779),Cellular Component:intracellular (GO:0005622)	--	--	--	Drebrins and related actin binding proteins	Z	Cytoskeleton ;	IPR002108 [Actin-depolymerising factor homology domain]	--	--
P08728	Keratin, type I cytoskeletal 19	KRT19	604.6	694	585.6	646.5	601.2	2	Molecular Function:structural molecule activity (GO:0005198),Cellular Component:intermediate filament (GO:0005882)	type I keratin, acidic	--	--	--	--	--	IPR001664 [Intermediate filament protein]	--	--
A0A3Q1LP83	Phosphoacetylglucosamine mutase	PGM3	873.5	862.2	789.3	813.5	760	2	Biological Process:carbohydrate metabolic process (GO:0005975),Biological Process:organic substance metabolic process (GO:0071704)	phosphoacetylglucosamine mutase	5.4.2.3	ko00520 Amino sugar and nucleotide sugar metabolism ko01100 Metabolic pathways	Phosphoglucomutase/phosphomannomutase	G	Carbohydrate transport and metabolism ;	IPR005843 [Alpha-D-phosphohexomutase, C-terminal] ; IPR005844[Alpha-D-phosphohexomutase, alpha/beta/alpha domain I]	--	--
P25417	Cystatin-B	CSTB	227.4	207.3	204.5	195.9	183.3	1	Molecular Function:cysteine-type endopeptidase inhibitor activity (GO:0004869)	cystatin-A/B	--	--	--	--	--	IPR000010 [Cystatin domain]	--	--
P46196	Mitogen-activated protein kinase 1	MAPK1	629.9	629.6	622.8	665.2	679.3	3	Molecular Function:protein kinase activity (GO:0004672),Molecular Function:ATP binding (GO:0005524),Biological Process:protein phosphorylation (GO:0006468)	mitogen-activated protein kinase 1/3	2.7.11.24	ko01521 EGFR tyrosine kinase inhibitor resistance ko01522 Endocrine resistance ko01524 Platinum drug resistance ko04010 MAPK signaling pathway ko04012 ErbB signaling pathway ko04014 Ras signaling pathway ko04015 Rap1 signaling pathway ko04022 cGMP-PKG signaling pathway ko04024 cAMP signaling pathway ko04062 Chemokine signaling pathway ko04066 HIF-1 signaling pathway ko04068 FoxO signaling pathway…	Mitogen-activated protein kinase	T	Signal transduction mechanisms ;	IPR000719 [Protein kinase domain]	--	--
Q865V6	Macrophage-capping protein	CAPG	1037.1	971.8	926.6	946.4	899.9	--	--	capping protein (actin filament), gelsolin-like	--	--	Actin regulatory proteins (gelsolin/villin family)	Z	Cytoskeleton ;	IPR007123 [Gelsolin-like domain]	--	--
A5PKD6	G protein subunit beta 4	GNB4	45.6	50.9	47	49.2	43.2	1	Molecular Function:protein binding (GO:0005515)	guanine nucleotide-binding protein subunit beta-4	--	ko04014 Ras signaling pathway ko04062 Chemokine signaling pathway ko04151 PI3K-Akt signaling pathway ko04371 Apelin signaling pathway ko04713 Circadian entrainment ko04723 Retrograde endocannabinoid signaling ko04724 Glutamatergic synapse ko04725 Cholinergic synapse ko04726 Serotonergic synapse ko04727 GABAergic synapse ko04728 Dopaminergic synapse ko04926 Relaxin signaling pathway ko05032 Morphi…	G-protein beta subunit	R	General function prediction only ;	IPR001680 [WD40 repeat]	--	--
A0A452DID1	Tumor protein, translationally-controlled 1	TPT1	2385.2	2191.1	2145.7	2257.2	2135.9	--	--	--	--	--	Microtubule-binding protein (translationally controlled tumor protein)	DZ	Cell cycle control, cell division, chromosome partitioning ; Cytoskeleton ;	IPR018105 [Translationally controlled tumour protein]	--	--
E1BPM0	RAS protein activator like 1	RASAL1	112.5	132.9	123.6	135.7	142.3	3	Molecular Function:protein binding (GO:0005515),Biological Process:intracellular signal transduction (GO:0035556),Biological Process:regulation of GTPase activity (GO:0043087)	RAS protein activator-like 1	--	ko04014 Ras signaling pathway	Ras GTPase-activating protein	T	Signal transduction mechanisms ;	IPR000008 [C2 domain] ; IPR001562[Zinc finger, Btk motif] ; IPR001849[Pleckstrin homology domain] ; IPR001936[Ras GTPase-activating protein]	--	--
E7E1Q6	Beta-lactoglobulin (Fragment)	LGB	34.4	45.5	58.8	49.3	43.7	--	--	--	--	--	--	--	--	IPR000566 [Lipocalin/cytosolic fatty-acid binding domain]	--	--
A0A3Q1N802	RAS protein activator like 1	RASAL1	107.4	114.2	116.7	127.7	136.2	3	Molecular Function:protein binding (GO:0005515),Biological Process:intracellular signal transduction (GO:0035556),Biological Process:regulation of GTPase activity (GO:0043087)	RAS protein activator-like 1	--	ko04014 Ras signaling pathway	Ras GTPase-activating protein	T	Signal transduction mechanisms ;	IPR000008 [C2 domain] ; IPR001562[Zinc finger, Btk motif] ; IPR001849[Pleckstrin homology domain] ; IPR001936[Ras GTPase-activating protein]	--	--
Q2TBX9	Integrin alpha FG-GAP repeat containing 1	ITFG1	1108	1446.8	1328.5	1305.9	1450.5	--	--	integrin alpha FG-GAP repeat containing protein 1	--	--	Predicted membrane protein	S	Function unknown ;	--	--	--
Q1RMR9	Protein kinase C and casein kinase substrate in neurons 2	PACSIN2	1037	1005.1	1004.6	1040.2	1062.4	1	Molecular Function:protein binding (GO:0005515)	protein kinase C and casein kinase substrate in neurons protein	--	--	Adaptor protein PACSIN	TUZ	Signal transduction mechanisms ; Intracellular trafficking, secretion, and vesicular transport ; Cytoskeleton ;	IPR001060 [FCH domain] ; IPR001452[SH3 domain]	--	--
A0A140T866	D-3-phosphoglycerate dehydrogenase	PHGDH	41.2	35.3	50.3	37.1	42.4	3	Biological Process:metabolic process (GO:0008152),Molecular Function:NAD binding (GO:0051287),Biological Process:oxidation-reduction process (GO:0055114)	--	--	ko00260 Glycine, serine and threonine metabolism ko01100 Metabolic pathways ko01200 Carbon metabolism ko01230 Biosynthesis of amino acids	D-3-phosphoglycerate dehydrogenase, D-isomer-specific 2-hydroxy acid dehydrogenase superfamily	E	Amino acid transport and metabolism ;	IPR006139 [D-isomer specific 2-hydroxyacid dehydrogenase, catalytic domain] ; IPR006140[D-isomer specific 2-hydroxyacid dehydrogenase, NAD-binding domain]	--	--
Q0VCM4	Glycogen phosphorylase, liver form	PYGL	1042.7	1033	985.6	990.7	962.4	2	Biological Process:carbohydrate metabolic process (GO:0005975),Molecular Function:glycogen phosphorylase activity (GO:0008184)	glycogen phosphorylase	2.4.1.1	ko00500 Starch and sucrose metabolism ko01100 Metabolic pathways ko04217 Necroptosis ko04910 Insulin signaling pathway ko04922 Glucagon signaling pathway ko04931 Insulin resistance	Glycogen phosphorylase	G	Carbohydrate transport and metabolism ;	IPR000811 [Glycosyl transferase, family 35]	--	--
A0A3Q1M0G8	non-specific serine/threonine protein kinase	PAK2	1512.7	1479.9	1413.2	1435.7	1410.1	3	Molecular Function:protein kinase activity (GO:0004672),Molecular Function:ATP binding (GO:0005524),Biological Process:protein phosphorylation (GO:0006468)	p21-activated kinase 2	2.7.11.1	ko04010 MAPK signaling pathway ko04012 ErbB signaling pathway ko04014 Ras signaling pathway ko04360 Axon guidance ko04510 Focal adhesion ko04660 T cell receptor signaling pathway ko04810 Regulation of actin cytoskeleton ko05211 Renal cell carcinoma	p21-activated serine/threonine protein kinase	T	Signal transduction mechanisms ;	IPR000095 [CRIB domain] ; IPR000719[Protein kinase domain]	--	--
Q3SZ54	Eukaryotic initiation factor 4A-I	EIF4A1	522.1	509.2	519.9	657.3	502.8	2	Molecular Function:nucleic acid binding (GO:0003676),Molecular Function:ATP binding (GO:0005524)	translation initiation factor 4A	--	ko03013 RNA transport	Translation initiation factor 4F, helicase subunit (eIF-4A) and related helicases	J	Translation, ribosomal structure and biogenesis ;	IPR001650 [Helicase, C-terminal] ; IPR011545[DEAD/DEAH box helicase domain]	--	--
A0A3Q1LFG8	F-actin-capping protein subunit alpha	CAPZA1	858.9	875.9	850.6	945.4	969.4	2	Cellular Component:F-actin capping protein complex (GO:0008290),Biological Process:barbed-end actin filament capping (GO:0051016)	capping protein (actin filament) muscle Z-line, alpha	--	ko04144 Endocytosis	F-actin capping protein, alpha subunit	Z	Cytoskeleton ;	IPR002189 [F-actin-capping protein subunit alpha]	--	--
A0A3Q1LSE5	Vesicle-fusing ATPase	NSF	1583.6	1564.1	1576.9	1627.6	1534.2	1	Molecular Function:ATP binding (GO:0005524)	vesicle-fusing ATPase	3.6.4.6	ko04721 Synaptic vesicle cycle ko04727 GABAergic synapse ko04962 Vasopressin-regulated water reabsorption	AAA+-type ATPase	O	Posttranslational modification, protein turnover, chaperones ;	IPR003338 [CDC48, N-terminal subdomain] ; IPR003959[ATPase, AAA-type, core] ; IPR004201[CDC48, domain 2]	--	--
Q3ZCK3	3(2),5-bisphosphate nucleotidase 1	BPNT1	711.9	627.1	618.6	624.5	615.4	1	Biological Process:phosphatidylinositol phosphorylation (GO:0046854)	3'(2'), 5'-bisphosphate nucleotidase	3.1.3.7	ko00920 Sulfur metabolism ko01100 Metabolic pathways	Bisphosphate 3'-nucleotidase BPNT1/Inositol polyphosphate 1-phosphatase	F	Nucleotide transport and metabolism ;	IPR000760 [Inositol monophosphatase-like]	--	--
E1BQ28	Solute carrier family 39 member 8	SLC39A8	1478.9	1380.8	1456.2	1526.2	1502.3	4	Cellular Component:membrane (GO:0016020),Biological Process:metal ion transport (GO:0030001),Molecular Function:metal ion transmembrane transporter activity (GO:0046873),Biological Process:transmembrane transport (GO:0055085)	solute carrier family 39 (zinc transporter), member 8	--	ko04216 Ferroptosis	Putative zinc transporter	P	Inorganic ion transport and metabolism ;	IPR003689 [Zinc/iron permease]	--	--
A6QL75	PTP4A2 protein	PTP4A2	756.3	878.1	877.5	908.7	881.1	2	Molecular Function:protein tyrosine phosphatase activity (GO:0004725),Biological Process:protein dephosphorylation (GO:0006470)	protein tyrosine phosphatase type IVA	3.1.3.48	--	Protein tyrosine phosphatase IVA1	T	Signal transduction mechanisms ;	IPR000242 [PTP type protein phosphatase]	--	--
A0A3Q1M0C2	Serine/threonine kinase 24	STK24	138	121.4	115.9	119.4	121	3	Molecular Function:protein kinase activity (GO:0004672),Molecular Function:ATP binding (GO:0005524),Biological Process:protein phosphorylation (GO:0006468)	serine/threonine-protein kinase 24/25/MST4	2.7.11.1	--	Serine/threonine protein kinase	T	Signal transduction mechanisms ;	IPR000719 [Protein kinase domain]	--	--
Q3T0E7	Serine/threonine-protein phosphatase PP1-alpha catalytic subunit	PPP1CA	103.6	88	79.9	80.7	76	1	Molecular Function:hydrolase activity (GO:0016787)	serine/threonine-protein phosphatase PP1 catalytic subunit	3.1.3.16	ko03015 mRNA surveillance pathway ko04022 cGMP-PKG signaling pathway ko04024 cAMP signaling pathway ko04114 Oocyte meiosis ko04218 Cellular senescence ko04261 Adrenergic signaling in cardiomyocytes ko04270 Vascular smooth muscle contraction ko04390 Hippo signaling pathway ko04510 Focal adhesion ko04611 Platelet activation ko04720 Long-term potentiation ko04728 Dopaminergic synapse ko04750 Inflamm…	Serine/threonine specific protein phosphatase PP1, catalytic subunit	TR	Signal transduction mechanisms ; General function prediction only ;	IPR004843 [Calcineurin-like phosphoesterase domain, ApaH type] ; IPR031675[Serine-threonine protein phosphatase, N-terminal]	--	--
A0A452DJK3	Histone H2B	H2BC18	205.7	205.5	239.2	224.1	200.3	1	Molecular Function:DNA binding (GO:0003677)	histone H2B	--	ko05034 Alcoholism ko05203 Viral carcinogenesis ko05322 Systemic lupus erythematosus	Histone H2B	B	Chromatin structure and dynamics ;	IPR007125 [Histone H2A/H2B/H3]	--	--
Q3B7M5	LIM and SH3 domain protein 1	LASP1	1175.8	1084.8	1076.2	1113.9	1076.2	2	Molecular Function:protein binding (GO:0005515),Molecular Function:zinc ion binding (GO:0008270)	--	--	--	Nebulin repeat protein	Z	Cytoskeleton ;	IPR000900 [Nebulin repeat] ; IPR001452[SH3 domain] ; IPR001781[Zinc finger, LIM-type]	--	--
A0A3Q1LUE5	Kinesin family member 13B	KIF13B	1030.6	992.4	1049.1	1034.2	964.1	5	Molecular Function:microtubule motor activity (GO:0003777),Molecular Function:protein binding (GO:0005515),Molecular Function:ATP binding (GO:0005524),Biological Process:microtubule-based movement (GO:0007018),Molecular Function:microtubule binding (GO:0008017)	kinesin family member 13	--	--	Kinesin-like protein	Z	Cytoskeleton ;	IPR000253 [Forkhead-associated (FHA) domain] ; IPR000938[CAP Gly-rich domain] ; IPR001752[Kinesin motor domain] ; IPR022140[Kinesin-like KIF1-type] ; IPR022164[Kinesin-like] ; IPR032405[Kinesin-associated]	--	--
A5PKH3	Fumarylacetoacetase	FAH	1564.3	1459.2	1415.6	1437	1313.4	4	Molecular Function:catalytic activity (GO:0003824),Molecular Function:fumarylacetoacetase activity (GO:0004334),Biological Process:metabolic process (GO:0008152),Biological Process:aromatic amino acid family metabolic process (GO:0009072)	fumarylacetoacetase	3.7.1.2	ko00350 Tyrosine metabolism ko01100 Metabolic pathways	Fumarylacetoacetase	G	Carbohydrate transport and metabolism ;	IPR011234 [Fumarylacetoacetase, C-terminal-related] ; IPR015377[Fumarylacetoacetase, N-terminal]	--	--
Q2YDE4	Proteasome subunit alpha type-6	PSMA6	730.3	748.7	711.5	724.7	686	5	Molecular Function:endopeptidase activity (GO:0004175),Molecular Function:threonine-type endopeptidase activity (GO:0004298),Cellular Component:proteasome core complex (GO:0005839),Biological Process:ubiquitin-dependent protein catabolic process (GO:0006511),Biological Process:proteolysis involved in cellular protein catabolic process (GO:0051603)	20S proteasome subunit alpha 1	3.4.25.1	ko03050 Proteasome	20S proteasome, regulatory subunit alpha type PSMA6/SCL1	O	Posttranslational modification, protein turnover, chaperones ;	IPR000426 [Proteasome alpha-subunit, N-terminal domain] ; IPR001353[Proteasome, subunit alpha/beta]	--	--
F1MG08	Signal peptide peptidase like 2A	SPPL2A	959.6	782.9	735.5	764.4	708.5	2	Molecular Function:aspartic-type endopeptidase activity (GO:0004190),Cellular Component:integral component of membrane (GO:0016021)	signal peptide peptidase-like 2A	3.4.23.-	--	Uncharacterized conserved protein, contains PA domain	R	General function prediction only ;	IPR003137 [PA domain] ; IPR007369[Peptidase A22B, signal peptide peptidase]	--	--
P63026	Vesicle-associated membrane protein 2	VAMP2	123.5	136.3	120.9	134.7	132.7	2	Cellular Component:integral component of membrane (GO:0016021),Biological Process:vesicle-mediated transport (GO:0016192)	vesicle-associated membrane protein 2	--	ko04130 SNARE interactions in vesicular transport ko04721 Synaptic vesicle cycle ko04911 Insulin secretion ko04962 Vasopressin-regulated water reabsorption ko04970 Salivary secretion	Synaptobrevin/VAMP-like protein	U	Intracellular trafficking, secretion, and vesicular transport ;	IPR001388 [Synaptobrevin]	--	--
Q3SWY6	Serine/threonine-protein kinase 25	STK25	93.4	93	81.8	90.2	106.8	3	Molecular Function:protein kinase activity (GO:0004672),Molecular Function:ATP binding (GO:0005524),Biological Process:protein phosphorylation (GO:0006468)	serine/threonine-protein kinase 24/25/MST4	2.7.11.1	--	Serine/threonine protein kinase	T	Signal transduction mechanisms ;	IPR000719 [Protein kinase domain]	--	--
A5D9D1	Vanin 2	VNN2	497.1	515.4	510	496	466.6	1	Biological Process:nitrogen compound metabolic process (GO:0006807)	pantetheine hydrolase	3.5.1.92	ko00770 Pantothenate and CoA biosynthesis	Carbon-nitrogen hydrolase	E	Amino acid transport and metabolism ;	IPR003010 [Carbon-nitrogen hydrolase]	--	--
F1N1Z8	Uncharacterized protein	LOC104975830	1270.8	1266.1	1294	1267.9	1395	--	--	--	--	--	--	--	--	IPR001229 [Jacalin-like lectin domain]	--	--
Q08DU0	Protease, serine, 8	PRSS8	1717.5	1805.3	1728.1	1640.3	1679	2	Molecular Function:serine-type endopeptidase activity (GO:0004252),Biological Process:proteolysis (GO:0006508)	prostasin	3.4.21.-	--	Trypsin	E	Amino acid transport and metabolism ;	IPR001254 [Serine proteases, trypsin domain]	--	--
Q0II86	Synaptosomal-associated protein 29	SNAP29	749.2	709.7	680.3	666	666.4	--	--	synaptosomal-associated protein 29	--	ko04130 SNARE interactions in vesicular transport ko04140 Autophagy - animal	SNAP-25 (synaptosome-associated protein) component of SNARE complex	U	Intracellular trafficking, secretion, and vesicular transport ;	--	--	--
F1MNT4	Laminin subunit beta 1	LAMB1	498.7	552.6	548.6	566	571.8	--	--	laminin, beta 1	--	ko04151 PI3K-Akt signaling pathway ko04510 Focal adhesion ko04512 ECM-receptor interaction ko05145 Toxoplasmosis ko05146 Amoebiasis ko05165 Human papillomavirus infection ko05200 Pathways in cancer ko05222 Small cell lung cancer	Extracellular matrix glycoprotein Laminin subunit beta	W	Extracellular structures ;	IPR002049 [Laminin EGF domain] ; IPR008211[Laminin, N-terminal]	--	--
E1BCI3	Solute carrier family 7 member 4	SLC7A4	1581.9	1542.9	1443	1492.3	1655.6	3	Biological Process:amino acid transmembrane transport (GO:0003333),Molecular Function:amino acid transmembrane transporter activity (GO:0015171),Cellular Component:membrane (GO:0016020)	solute carrier family 7 (cationic amino acid transporter), member 4	--	--	Amino acid transporters	E	Amino acid transport and metabolism ;	IPR002293 [Amino acid/polyamine transporter I] ; IPR029485[Cationic amino acid transporter, C-terminal]	--	--
A0A0S2ILS3	Fatty acid synthase (Fragment)	FASN	47.1	57.8	34.5	62.3	36.3	--	--	fatty acid synthase, animal type	2.3.1.85	ko00061 Fatty acid biosynthesis ko01100 Metabolic pathways ko01212 Fatty acid metabolism ko04152 AMPK signaling pathway ko04910 Insulin signaling pathway	Animal-type fatty acid synthase and related proteins	I	Lipid transport and metabolism ;	IPR014043 [Acyl transferase]	--	--
Q5EAD2	D-3-phosphoglycerate dehydrogenase	PHGDH	48.7	41.8	45.9	45.8	57.6	3	Biological Process:metabolic process (GO:0008152),Molecular Function:NAD binding (GO:0051287),Biological Process:oxidation-reduction process (GO:0055114)	--	--	ko00260 Glycine, serine and threonine metabolism ko01100 Metabolic pathways ko01200 Carbon metabolism ko01230 Biosynthesis of amino acids	D-3-phosphoglycerate dehydrogenase, D-isomer-specific 2-hydroxy acid dehydrogenase superfamily	E	Amino acid transport and metabolism ;	IPR006139 [D-isomer specific 2-hydroxyacid dehydrogenase, catalytic domain] ; IPR006140[D-isomer specific 2-hydroxyacid dehydrogenase, NAD-binding domain]	--	--
D4QBB4	Globin A1	HBB	695	801.9	658.3	701.8	684.7	2	Molecular Function:oxygen binding (GO:0019825),Molecular Function:heme binding (GO:0020037)	hemoglobin subunit beta	--	ko05143 African trypanosomiasis ko05144 Malaria	Globins and related hemoproteins	C	Energy production and conversion ;	IPR000971 [Globin]	--	--
Q3SYR0	Serpin family A member 7	SERPINA7	825.3	1067.7	1034.4	1025.4	1030.6	--	--	thyroxine-binding globulin	--	ko04918 Thyroid hormone synthesis	Serpin	V	Defense mechanisms ;	IPR023796 [Serpin domain]	--	--
A7E3S8	Heat shock 70kD protein binding protein	ST13	1395.7	1299.2	1289.8	1376.8	1328	1	Molecular Function:protein binding (GO:0005515)	suppressor of tumorigenicity protein 13	--	--	Hsp70-interacting protein Hip/Transient component of progesterone receptor complexes and an Hsp70-binding protein	OT	Posttranslational modification, protein turnover, chaperones ; Signal transduction mechanisms ;	IPR019734 [Tetratricopeptide repeat]	--	--
Q32PA1	CD59 molecule	CD59	6195.2	6134.7	6517.4	6277.4	6307	--	--	CD59 antigen	--	ko04610 Complement and coagulation cascades ko04640 Hematopoietic cell lineage	--	--	--	IPR016054 [Ly-6 antigen/uPA receptor-like]	--	--
Q0II43	Thioredoxin-like 1	TXNL1	672.3	628.9	590.2	606.8	575.3	1	Biological Process:cell redox homeostasis (GO:0045454)	--	--	--	Thioredoxin-like protein	O	Posttranslational modification, protein turnover, chaperones ;	IPR010400 [PITH domain] ; IPR013766[Thioredoxin domain]	--	--
A0A3Q1MEU7	Histone H2B	H2BC3	68.9	66.6	66	69.5	62.1	1	Molecular Function:DNA binding (GO:0003677)	histone H2B	--	ko05034 Alcoholism ko05203 Viral carcinogenesis ko05322 Systemic lupus erythematosus	Histone H2B	B	Chromatin structure and dynamics ;	IPR007125 [Histone H2A/H2B/H3]	--	--
F1N036	DnaJ heat shock protein family (Hsp40) member C3	DNAJC3	1140.1	1357.5	1282.3	1319.6	1349.9	1	Molecular Function:protein binding (GO:0005515)	DnaJ homolog subfamily C member 3	--	ko04141 Protein processing in endoplasmic reticulum ko05164 Influenza A	dsRNA-activated protein kinase inhibitor P58, contains TPR and DnaJ domains	V	Defense mechanisms ;	IPR001623 [DnaJ domain] ; IPR018704[Tetratricopeptide repeat-like domain] ; IPR019734[Tetratricopeptide repeat]	--	--
Q5EA55	Golgin subfamily A member 7	GOLGA7	1322.1	1255.9	1230.4	1254.3	1199.4	--	--	--	--	--	Uncharacterized conserved protein	S	Function unknown ;	IPR019383 [Golgin subfamily A member 7/ERF4]	--	--
A0A3Q1MLU0	Solute carrier family 5 member 9	SLC5A9	516.2	493.9	515.5	522.3	506.4	4	Molecular Function:transporter activity (GO:0005215),Biological Process:transport (GO:0006810),Cellular Component:membrane (GO:0016020),Biological Process:transmembrane transport (GO:0055085)	solute carrier family 5 (sodium/glucose cotransporter), member 9	--	--	Na+:iodide/myo-inositol/multivitamin symporters	P	Inorganic ion transport and metabolism ;	IPR001734 [Sodium/solute symporter]	--	--
F1MPZ9	NCK associated protein 1	NCKAP1	1028.7	1031.2	968.1	1012	997.4	--	--	NCK-associated protein 1	--	ko04810 Regulation of actin cytoskeleton	Membrane-associated hematopoietic protein	R	General function prediction only ;	IPR019137 [Nck-associated protein 1]	--	--
P61287	Serine/threonine-protein phosphatase PP1-gamma catalytic subunit	PPP1CC	134.3	129.7	102.9	108.8	88	1	Molecular Function:hydrolase activity (GO:0016787)	serine/threonine-protein phosphatase PP1 catalytic subunit	3.1.3.16	ko03015 mRNA surveillance pathway ko04022 cGMP-PKG signaling pathway ko04024 cAMP signaling pathway ko04114 Oocyte meiosis ko04218 Cellular senescence ko04261 Adrenergic signaling in cardiomyocytes ko04270 Vascular smooth muscle contraction ko04390 Hippo signaling pathway ko04510 Focal adhesion ko04611 Platelet activation ko04720 Long-term potentiation ko04728 Dopaminergic synapse ko04750 Inflamm…	Serine/threonine specific protein phosphatase PP1, catalytic subunit	TR	Signal transduction mechanisms ; General function prediction only ;	IPR004843 [Calcineurin-like phosphoesterase domain, ApaH type] ; IPR031675[Serine-threonine protein phosphatase, N-terminal]	--	--
Q3T0D7	GTP-binding protein SAR1a	SAR1A	723.9	650.6	583.9	619.7	593	1	Molecular Function:GTP binding (GO:0005525)	GTP-binding protein SAR1	3.6.5.-	ko04141 Protein processing in endoplasmic reticulum ko05134 Legionellosis	Vesicle coat complex COPII, GTPase subunit SAR1	U	Intracellular trafficking, secretion, and vesicular transport ;	IPR006689 [Small GTPase superfamily, ARF/SAR type]	--	--
A0A3Q1M483	Acetyl-CoA carboxylase 1	ACACA	705.5	786.6	737.5	781.7	756.7	3	Molecular Function:acetyl-CoA carboxylase activity (GO:0003989),Molecular Function:ATP binding (GO:0005524),Biological Process:fatty acid biosynthetic process (GO:0006633)	--	--	ko00061 Fatty acid biosynthesis ko00620 Pyruvate metabolism ko00640 Propanoate metabolism ko01100 Metabolic pathways ko01212 Fatty acid metabolism ko04152 AMPK signaling pathway ko04910 Insulin signaling pathway ko04922 Glucagon signaling pathway	Acetyl-CoA carboxylase	I	Lipid transport and metabolism ;	IPR000022 [Carboxyl transferase] ; IPR000089[Biotin/lipoyl attachment] ; IPR005479[Carbamoyl-phosphate synthetase large subunit-like, ATP-binding domain] ; IPR005481[Biotin carboxylase-like, N-terminal domain] ; IPR005482[Biotin carboxylase, C-terminal] ; IPR013537[Acetyl-CoA carboxylase, central domain]	--	--
A0A3Q1MEL2	S-phase kinase-associated protein 1		999.3	939.1	919.8	957.3	900.6	1	Biological Process:ubiquitin-dependent protein catabolic process (GO:0006511)	S-phase kinase-associated protein 1	--	ko04110 Cell cycle ko04114 Oocyte meiosis ko04120 Ubiquitin mediated proteolysis ko04141 Protein processing in endoplasmic reticulum ko04310 Wnt signaling pathway ko04350 TGF-beta signaling pathway ko04710 Circadian rhythm ko05168 Herpes simplex infection ko05200 Pathways in cancer	SCF ubiquitin ligase, Skp1 component	O	Posttranslational modification, protein turnover, chaperones ;	IPR016072 [SKP1 component, dimerisation] ; IPR016073[SKP1 component, POZ domain]	--	--
E1BLR9	Carboxypeptidase D	CPD	771	1026.2	952.9	972.8	1050.6	3	Molecular Function:metallocarboxypeptidase activity (GO:0004181),Biological Process:proteolysis (GO:0006508),Molecular Function:zinc ion binding (GO:0008270)	carboxypeptidase D	3.4.17.22	--	Zinc carboxypeptidase	R	General function prediction only ;	IPR000834 [Peptidase M14, carboxypeptidase A]	--	--
Q9TU25	Ras-related C3 botulinum toxin substrate 2	RAC2	30.8	32.7	32.3	37.6	30.7	2	Molecular Function:GTP binding (GO:0005525),Biological Process:small GTPase mediated signal transduction (GO:0007264)	Ras-related C3 botulinum toxin substrate 2	--	ko04010 MAPK signaling pathway ko04014 Ras signaling pathway ko04015 Rap1 signaling pathway ko04024 cAMP signaling pathway ko04062 Chemokine signaling pathway ko04071 Sphingolipid signaling pathway ko04310 Wnt signaling pathway ko04360 Axon guidance ko04370 VEGF signaling pathway ko04510 Focal adhesion ko04520 Adherens junction ko04650 Natural killer cell mediated cytotoxicity ko04662 B cell rece…	Ras-related small GTPase, Rho type	R	General function prediction only ;	IPR001806 [Small GTPase superfamily]	--	--
Q5E9F5	Transgelin-2	TAGLN2	1153.6	1119.2	1037.9	1041.2	975.5	1	Molecular Function:protein binding (GO:0005515)	transgelin	--	--	Calponin	Z	Cytoskeleton ;	IPR000557 [Calponin repeat] ; IPR001715[Calponin homology domain]	--	--
A0A3Q1LND7	UV excision repair protein RAD23		925.1	866.8	830.7	1318.1	960.2	4	Molecular Function:damaged DNA binding (GO:0003684),Molecular Function:protein binding (GO:0005515),Biological Process:nucleotide-excision repair (GO:0006289),Biological Process:proteasome-mediated ubiquitin-dependent protein catabolic process (GO:0043161)	UV excision repair protein RAD23	--	ko03420 Nucleotide excision repair ko04141 Protein processing in endoplasmic reticulum	Nucleotide excision repair factor NEF2, RAD23 component	L	Replication, recombination and repair ;	IPR000626 [Ubiquitin domain] ; IPR015360[XPC-binding domain] ; IPR015940[Ubiquitin-associated domain]	--	--
Q3MHP1	Ubiquitin-conjugating enzyme E2 L3	UBE2L3	1347.8	1203.8	1170.7	1254	1140.3	--	--	ubiquitin-conjugating enzyme E2 L3	2.3.2.23	ko04120 Ubiquitin mediated proteolysis ko05012 Parkinson's disease	Ubiquitin-protein ligase	O	Posttranslational modification, protein turnover, chaperones ;	IPR000608 [Ubiquitin-conjugating enzyme E2]	--	--
A4FV94	KRT6A protein	KRT6A	57.7	34.2	19.5	35.3	40.4	2	Molecular Function:structural molecule activity (GO:0005198),Cellular Component:intermediate filament (GO:0005882)	type II keratin, basic	--	--	--	--	--	IPR001664 [Intermediate filament protein] ; IPR032444[Keratin type II head]	--	--
Q3ZBH0	T-complex protein 1 subunit beta	CCT2	1096.5	1102	1146.2	1193.2	1125.2	1	Molecular Function:ATP binding (GO:0005524)	T-complex protein 1 subunit beta	--	--	Chaperonin complex component, TCP-1 beta subunit (CCT2)	O	Posttranslational modification, protein turnover, chaperones ;	IPR002423 [Chaperonin Cpn60/TCP-1 family]	--	--
F1MVK1	Complement C4 gamma chain	LOC107131209	611.6	735.1	672.9	693.8	715.7	3	Molecular Function:endopeptidase inhibitor activity (GO:0004866),Cellular Component:extracellular region (GO:0005576),Cellular Component:extracellular space (GO:0005615)	complement component 4	--	ko04610 Complement and coagulation cascades ko05133 Pertussis ko05150 Staphylococcus aureus infection ko05322 Systemic lupus erythematosus	Alpha-macroglobulin	O	Posttranslational modification, protein turnover, chaperones ;	IPR000020 [Anaphylatoxin/fibulin] ; IPR001599[Alpha-2-macroglobulin] ; IPR002890[Alpha-2-macroglobulin, N-terminal] ; IPR009048[Alpha-macroglobulin, receptor-binding] ; IPR011625[Alpha-2-macroglobulin, N-terminal 2] ; IPR011626[Alpha-macroglobulin complement component] ; IPR018933[Netrin module, non-TIMP type] ; IPR019565[Alpha-2-macroglobulin, thiol-ester bond-forming]	--	--
Q29455	DnaJ homolog subfamily C member 5	DNAJC5	826.3	802.2	700	794.4	683.5	--	--	DnaJ homolog subfamily C member 5	--	ko04141 Protein processing in endoplasmic reticulum	Molecular chaperone (DnaJ superfamily)	O	Posttranslational modification, protein turnover, chaperones ;	IPR001623 [DnaJ domain]	--	--
P80311	Peptidyl-prolyl cis-trans isomerase B	PPIB	954.2	992.4	942	938.9	910	3	Biological Process:protein peptidyl-prolyl isomerization (GO:0000413),Molecular Function:peptidyl-prolyl cis-trans isomerase activity (GO:0003755),Biological Process:protein folding (GO:0006457)	peptidyl-prolyl cis-trans isomerase B (cyclophilin B)	5.2.1.8	--	Peptidyl-prolyl cis-trans isomerase	O	Posttranslational modification, protein turnover, chaperones ;	IPR002130 [Cyclophilin-type peptidyl-prolyl cis-trans isomerase domain]	--	--
Q08E32	CHMP4B protein	CHMP4B	1229.5	1084.3	1084.2	1099	1094.1	1	Biological Process:vacuolar transport (GO:0007034)	charged multivesicular body protein 4	--	ko04144 Endocytosis ko04217 Necroptosis	Protein involved in glucose derepression and pre-vacuolar endosome protein sorting	U	Intracellular trafficking, secretion, and vesicular transport ;	IPR005024 [Snf7 family]	--	--
A0A3Q1LM20	Histone H4	LOC112445649	678.1	696.9	710.3	759.5	819.2	--	--	histone H4	--	ko05034 Alcoholism ko05203 Viral carcinogenesis ko05322 Systemic lupus erythematosus	Histone H4	B	Chromatin structure and dynamics ;	--	--	--
A0A3Q1LWR9	Ubiquitin conjugating enzyme E2 V2	UBE2V2	345.9	308.3	313.9	325	309.7	--	--	ubiquitin-conjugating enzyme E2 variant	--		Ubiquitin-conjugating enzyme E2	O	Posttranslational modification, protein turnover, chaperones ;	IPR000608 [Ubiquitin-conjugating enzyme E2]	--	--
Q3T0Y1	Ubiquitin thioesterase	OTUB1	750.7	701.2	672.6	729.6	683	--	--	ubiquitin thioesterase protein OTUB1	3.4.19.12	--	Uncharacterized conserved protein	S	Function unknown ;	IPR019400 [Peptidase C65, otubain]	--	--
P56425	Cathelicidin-7	CATHL7	1133.2	1030.4	1056.4	1533.9	1561.4	1	Biological Process:defense response to bacterium (GO:0042742)	cathelicidin antimicrobial peptide	--	ko04621 NOD-like receptor signaling pathway ko04970 Salivary secretion ko05152 Tuberculosis	--	--	--	IPR022746 [Cathelicidin, antimicrobial peptide, C-terminal]	--	--
A0A3Q1MXB7	Actin related protein 3	ACTR3	1220.9	1179	1130.4	1189.1	1252.3	--	--	actin-related protein 3	--	ko04530 Tight junction	Actin-related protein Arp2/3 complex, subunit Arp3	Z	Cytoskeleton ;	IPR004000 [Actin family]	--	--
Q58CT1	Mevalonate kinase	MVK	86.7	81.9	82.6	84	75.2	1	Molecular Function:ATP binding (GO:0005524)	mevalonate kinase	2.7.1.36	ko00900 Terpenoid backbone biosynthesis ko01100 Metabolic pathways ko04146 Peroxisome	Mevalonate kinase MVK/ERG12	I	Lipid transport and metabolism ;	IPR006204 [GHMP kinase N-terminal domain] ; IPR013750[GHMP kinase, C-terminal domain]	--	--
A0A3Q1LU21	SEC24 homolog C, COPII coat complex component	SEC24C	953.8	912.5	899.6	877.9	836.9	4	Biological Process:intracellular protein transport (GO:0006886),Biological Process:ER to Golgi vesicle-mediated transport (GO:0006888),Molecular Function:zinc ion binding (GO:0008270),Cellular Component:COPII vesicle coat (GO:0030127)	protein transport protein SEC24	--	ko04141 Protein processing in endoplasmic reticulum	Vesicle coat complex COPII, subunit SFB3	U	Intracellular trafficking, secretion, and vesicular transport ;	IPR006895 [Zinc finger, Sec23/Sec24-type] ; IPR006896[Sec23/Sec24, trunk domain] ; IPR006900[Sec23/Sec24, helical domain] ; IPR007123[Gelsolin-like domain] ; IPR012990[Sec23/Sec24 beta-sandwich]	--	--
A0A3Q1M9J5	Phospholipid-transporting ATPase	ATP8B1	585.9	556.4	551	558.5	527.5	2	Molecular Function:nucleotide binding (GO:0000166),Molecular Function:metal ion binding (GO:0046872)	phospholipid-translocating ATPase	3.6.3.1	--	P-type ATPase	R	General function prediction only ;	IPR008250 [P-type ATPase, A domain] ; IPR032630[P-type ATPase, C-terminal] ; IPR032631[P-type ATPase, N-terminal]	--	--
Q0VCX5	Eukaryotic peptide chain release factor subunit 1	ETF1	788.2	829.4	803.7	820.3	800.9	--	--	peptide chain release factor subunit 1	--	ko03015 mRNA surveillance pathway	Peptide chain release factor 1 (eRF1)	J	Translation, ribosomal structure and biogenesis ;	IPR005140 [eRF1 domain 1/Pelota-like] ; IPR005141[eRF1 domain 2] ; IPR005142[eRF1 domain 3]	--	--
Q2KJE7	Proteasome (Prosome, macropain) activator subunit 1 (PA28 alpha)	PSME1	1404	1347.6	1353.4	1428.3	1609.6	1	Cellular Component:proteasome activator complex (GO:0008537)	proteasome activator subunit 1 (PA28 alpha)	--	ko03050 Proteasome ko04612 Antigen processing and presentation	Proteasome activator subunit	O	Posttranslational modification, protein turnover, chaperones ;	IPR003185 [Proteasome activator pa28, N-terminal domain] ; IPR003186[Proteasome activator pa28, C-terminal domain]	--	--
Q1LZ81	PDCD6 protein	PDCD6	1106.2	987.1	972.2	1033.5	936.5	1	Molecular Function:calcium ion binding (GO:0005509)	--	--	--	Ca2+-binding protein, EF-Hand protein superfamily	T	Signal transduction mechanisms ;	IPR002048 [EF-hand domain]	--	--
Q2HJ94	DnaJ homolog subfamily A member 2	DNAJA2	968.9	889	906.7	886.9	886.1	2	Molecular Function:heat shock protein binding (GO:0031072),Molecular Function:unfolded protein binding (GO:0051082)	DnaJ homolog subfamily A member 2	--	ko04141 Protein processing in endoplasmic reticulum	Molecular chaperone (DnaJ superfamily)	O	Posttranslational modification, protein turnover, chaperones ;	IPR001305 [Heat shock protein DnaJ, cysteine-rich domain] ; IPR001623[DnaJ domain] ; IPR002939[Chaperone DnaJ, C-terminal]	--	--
Q17QR2	STAM binding protein	STAMBP	1049.7	1045.3	889.2	1044	893.7	1	Molecular Function:protein binding (GO:0005515)	STAM-binding protein	3.4.19.12	ko04144 Endocytosis	SMAD6 interacting protein AMSH, contains JAB/MPN/Mov34 domain	T	Signal transduction mechanisms ;	IPR000555 [JAB1/MPN/MOV34 metalloenzyme domain] ; IPR015063[USP8 dimerisation domain]	--	--
Q3SYS6	Calcineurin B homologous protein 1	CHP1	1026	935.5	867.4	864.1	809.8	1	Molecular Function:calcium ion binding (GO:0005509)	calcineurin B homologous protein 1	--	--	Ca2+/calmodulin-dependent protein phosphatase (calcineurin subunit B), EF-Hand superfamily protein	T	Signal transduction mechanisms ;	IPR002048 [EF-hand domain]	--	--
Q2TBX4	Heat shock 70 kDa protein 13	HSPA13	1057.1	1299.8	1278.5	1220.4	1221.7	--	--	stress 70 protein chaperone microsome-associated 60kDa protein	--	--	Molecular chaperones HSP70/HSC70, HSP70 superfamily	O	Posttranslational modification, protein turnover, chaperones ;	IPR013126 [Heat shock protein 70 family]	--	--
A0A3Q1MAU7	S-formylglutathione hydrolase	ESD	1220	1208.6	1206.6	1205.6	1147.8	--	--	S-formylglutathione hydrolase	3.1.2.12	ko01200 Carbon metabolism	Esterase D	R	General function prediction only ;	IPR000801 [Putative esterase]	--	--
A0A3Q1M2Y5	Protein tweety homolog	TTYH3	1133.2	1062.3	1178.8	1157.7	1073.4	--	--	--	--	--	Tweety transmembrane/cell surface protein	R	General function prediction only ;	IPR006990 [Tweety]	--	--
A0A3Q1LSW9	Carboxypeptidase Q	CPQ	804.6	1085.6	941.7	962.9	945.4	--	--	carboxypeptidase Q	3.4.17.-	--	Transferrin receptor and related proteins containing the protease-associated (PA) domain	OPR	Posttranslational modification, protein turnover, chaperones ; Inorganic ion transport and metabolism ; General function prediction only ;	IPR007484 [Peptidase M28]	--	--
E1BEC6	Adhesion G protein-coupled receptor F1	ADGRF1	1122.6	1304.5	1318	1283.3	1276.3	4	Molecular Function:G-protein coupled receptor activity (GO:0004930),Biological Process:G-protein coupled receptor signaling pathway (GO:0007186),Cellular Component:membrane (GO:0016020),Cellular Component:integral component of membrane (GO:0016021)	G protein-coupled receptor 110	--	--	G protein-coupled receptors	T	Signal transduction mechanisms ;	IPR000082 [SEA domain] ; IPR000203[GPS motif] ; IPR000832[GPCR, family 2, secretin-like]	--	--
Q3T0E0	Copper transport protein ATOX1	ATOX1	1463.8	1341	1228.1	1267.1	1247.2	2	Biological Process:metal ion transport (GO:0030001),Molecular Function:metal ion binding (GO:0046872)	copper chaperone	--	ko04978 Mineral absorption	Copper chaperone	P	Inorganic ion transport and metabolism ;	IPR006121 [Heavy metal-associated domain, HMA]	--	--
A6QPG6	LANCL2 protein	LANCL2	1223.3	1191.4	1188.5	1217.5	1143.3	--	--	--	--	--	Lanthionine synthetase C-like protein 1	V	Defense mechanisms ;	IPR007822 [Lanthionine synthetase C-like]	--	--
F1N318	Vesicle trafficking 1	VTA1	1441.4	1328.3	1330.3	1327.4	1299.7	--	--	vacuolar protein sorting-associated protein VTA1	--	ko04144 Endocytosis	Uncharacterized conserved protein	S	Function unknown ;	--	--	--
A7MBI6	GLOD4 protein	GLOD4	1741.8	1538	1458.4	1542.6	1392.4	--	--	--	--	--	Predicted glyoxalase	G	Carbohydrate transport and metabolism ;	--	--	--
A0A452DJ78	Ubiquitin conjugating enzyme E2 V1	UBE2V1	261.5	277.5	265.3	287	240.9	--	--	ubiquitin-conjugating enzyme E2 variant	--		Ubiquitin-conjugating enzyme E2	O	Posttranslational modification, protein turnover, chaperones ;	IPR000608 [Ubiquitin-conjugating enzyme E2]	--	--
Q58DL9	Phospholipid transfer protein	PLTP	437.3	536	494.6	528.2	538.6	1	Molecular Function:lipid binding (GO:0008289)	phospholipid transfer protein	--	ko03320 PPAR signaling pathway ko04979 Cholesterol metabolism	BPI/LBP/CETP family protein	V	Defense mechanisms ;	IPR001124 [Lipid-binding serum glycoprotein, C-terminal] ; IPR017942[Lipid-binding serum glycoprotein, N-terminal]	--	--
A0A3Q1LR68	E3 ubiquitin-protein ligase	ITCH	661.5	647.7	617.1	634.4	592.6	2	Molecular Function:ubiquitin-protein transferase activity (GO:0004842),Molecular Function:protein binding (GO:0005515)	E3 ubiquitin-protein ligase Itchy	2.3.2.26	ko04120 Ubiquitin mediated proteolysis ko04144 Endocytosis ko04668 TNF signaling pathway ko04932 Non-alcoholic fatty liver disease (NAFLD)	Ubiquitin protein ligase RSP5/NEDD4	O	Posttranslational modification, protein turnover, chaperones ;	IPR000008 [C2 domain] ; IPR000569[HECT domain] ; IPR001202[WW domain]	--	--
A6QR35	Secretory carrier-associated membrane protein	SCAMP2	923.9	979.4	1054.2	1018.6	1041.8	2	Biological Process:protein transport (GO:0015031),Cellular Component:integral component of membrane (GO:0016021)	secretory carrier-associated membrane protein	--	--	Secretory carrier membrane protein	U	Intracellular trafficking, secretion, and vesicular transport ;	IPR007273 [SCAMP]	--	--
O18875	Sodium- and chloride-dependent creatine transporter 1	SLC6A8	837.1	845.6	821.3	828	733.5	3	Molecular Function:neurotransmitter:sodium symporter activity (GO:0005328),Biological Process:neurotransmitter transport (GO:0006836),Cellular Component:integral component of membrane (GO:0016021)	solute carrier family 6 (neurotransmitter transporter, GABA) member 6/8/11/12/13	--	--	Sodium-neurotransmitter symporter	T	Signal transduction mechanisms ;	IPR000175 [Sodium:neurotransmitter symporter]	--	--
G3N2K4	Golgi apparatus protein 1	GLG1	1334	1440.2	1389.6	1413.9	1436.8	1	Cellular Component:membrane (GO:0016020)	golgi apparatus protein 1	--	ko04514 Cell adhesion molecules (CAMs)	Golgi apparatus protein (cysteine-rich fibroblast growth factor receptor)	U	Intracellular trafficking, secretion, and vesicular transport ;	IPR001893 [Cysteine-rich Golgi apparatus protein 1 repeat]	--	--
Q3T114	2-iminobutanoate/2-iminopropanoate deaminase	RIDA	808.4	819.6	769.2	795.2	775	--	--	2-iminobutanoate/2-iminopropanoate deaminase	3.5.99.10	--	Putative translation initiation inhibitor UK114/IBM1	J	Translation, ribosomal structure and biogenesis ;	IPR006175 [YjgF/YER057c/UK114 family]	--	--
Q2HJI6	Granulin	GRN	665.1	1050.2	1075.7	848.5	1050.5	--	--	--	--	--	Epithelin/granulin	T	Signal transduction mechanisms ;	IPR000118 [Granulin]	--	--
Q58D31	Sorbitol dehydrogenase	SORD	696.6	670.8	660.4	696.8	639.3	1	Biological Process:oxidation-reduction process (GO:0055114)	L-iditol 2-dehydrogenase	1.1.1.14	ko00040 Pentose and glucuronate interconversions ko00051 Fructose and mannose metabolism ko01100 Metabolic pathways	Sorbitol dehydrogenase	Q	Secondary metabolites biosynthesis, transport and catabolism ;	IPR013149 [Alcohol dehydrogenase, C-terminal] ; IPR013154[Alcohol dehydrogenase, N-terminal]	--	--
A0A3Q1MTK7	Tetraspanin 14	TSPAN14	884.3	763.3	786.4	750.7	808.9	1	Cellular Component:integral component of membrane (GO:0016021)	tetraspanin-14	--	--	Tetraspanin family integral membrane protein	R	General function prediction only ;	IPR018499 [Tetraspanin/Peripherin]	--	--
A0A3Q1MJT2	Alpha-1-B glycoprotein	A1BG	524.1	617.7	562	607	649.8	1	Molecular Function:protein binding (GO:0005515)	--	--	--	--	--	--	IPR007110 [Immunoglobulin-like domain]	--	--
Q1RMX7	N-acetylneuraminate synthase	NANS	1409.6	1350.6	1286.7	1309	1283.4	1	Biological Process:carbohydrate biosynthetic process (GO:0016051)	--	--	ko00520 Amino sugar and nucleotide sugar metabolism ko01100 Metabolic pathways	--	--	--	IPR013132 [N-acetylneuraminic acid synthase, N-terminal] ; IPR013974[SAF domain]	--	--
A0A3Q1LK11	Casein kinase 1 alpha 1	CSNK1A1	56.8	62	58.5	60.4	63	3	Molecular Function:protein kinase activity (GO:0004672),Molecular Function:ATP binding (GO:0005524),Biological Process:protein phosphorylation (GO:0006468)	casein kinase 1, alpha	2.7.11.1	ko04310 Wnt signaling pathway ko04340 Hedgehog signaling pathway ko05165 Human papillomavirus infection ko05224 Breast cancer ko05225 Hepatocellular carcinoma ko05226 Gastric cancer	Casein kinase (serine/threonine/tyrosine protein kinase)	T	Signal transduction mechanisms ;	IPR000719 [Protein kinase domain]	--	--
F1N529	Serpin family B member 2	SERPINB2	1075.9	1331.7	1191.8	1216.7	1203.8	--	--	plasminogen activator inhibitor 2	--	ko04610 Complement and coagulation cascades	Serpin	V	Defense mechanisms ;	IPR023796 [Serpin domain]	--	--
Q58CW5	Serine incorporator 2	SERINC2	202.5	221.1	231.9	210.6	238.7	1	Cellular Component:membrane (GO:0016020)	--	--	--	Tumor differentially expressed (TDE) protein	S	Function unknown ;	IPR005016 [Serine incorporator/TMS membrane protein]	--	--
Q08DN8	Flotillin-1	FLOT1	774	713.5	644.1	647.7	632	--	--	flotillin	--	ko04910 Insulin signaling pathway	Flotillins	UZ	Intracellular trafficking, secretion, and vesicular transport ; Cytoskeleton ;	IPR001107 [Band 7 domain] ; IPR031905[Flotillin, C-terminal domain]	--	--
Q3ZBE9	Sterol-4-alpha-carboxylate 3-dehydrogenase, decarboxylating	NSDHL	1390.4	1232.1	1125.4	1350.9	1363.9	3	Molecular Function:3-beta-hydroxy-delta5-steroid dehydrogenase activity (GO:0003854),Biological Process:steroid biosynthetic process (GO:0006694),Biological Process:oxidation-reduction process (GO:0055114)	sterol-4alpha-carboxylate 3-dehydrogenase (decarboxylating)	1.1.1.170	ko00100 Steroid biosynthesis ko01100 Metabolic pathways	C-3 sterol dehydrogenase/3-beta-hydroxysteroid dehydrogenase and related dehydrogenases	IE	Lipid transport and metabolism ; Amino acid transport and metabolism ;	IPR002225 [3-beta hydroxysteroid dehydrogenase/isomerase]	--	--
Q3ZCL8	SH3 domain-binding glutamic acid-rich-like protein 3	SH3BGRL3	832.8	671.4	610.3	600	579.8	--	--	--	--	--	Uncharacterized conserved protein	S	Function unknown ;	IPR006993 [SH3-binding, glutamic acid-rich protein]	--	--
P84466	Lanosterol synthase	LSS	1439.9	1316	1232.2	1317.6	1268.9	--	--	lanosterol synthase	5.4.99.7	ko00100 Steroid biosynthesis ko01100 Metabolic pathways	Oxidosqualene-lanosterol cyclase and related proteins	I	Lipid transport and metabolism ;	IPR032696 [Squalene cyclase, C-terminal] ; IPR032697[Squalene cyclase, N-terminal]	--	--
Q3ZBT5	Syntaxin-7	STX7	989.8	1013.4	914.3	1004.8	1004	1	Molecular Function:protein binding (GO:0005515)	syntaxin 7	--	ko04130 SNARE interactions in vesicular transport ko04145 Phagosome	SNARE protein PEP12/VAM3/Syntaxin 7/Syntaxin 17	U	Intracellular trafficking, secretion, and vesicular transport ;	IPR000727 [Target SNARE coiled-coil homology domain]	--	--
Q5E9T8	Mevalonate kinase	MVK	85.8	81.2	80.7	87	68.9	1	Molecular Function:ATP binding (GO:0005524)	mevalonate kinase	2.7.1.36	ko00900 Terpenoid backbone biosynthesis ko01100 Metabolic pathways ko04146 Peroxisome	Mevalonate kinase MVK/ERG12	I	Lipid transport and metabolism ;	IPR006204 [GHMP kinase N-terminal domain] ; IPR013750[GHMP kinase, C-terminal domain]	--	--
Q0P594	Serine/threonine-protein phosphatase 2A catalytic subunit beta isoform	PPP2CB	760.9	771.8	759.9	775.3	742.1	1	Molecular Function:hydrolase activity (GO:0016787)	serine/threonine-protein phosphatase 2A catalytic subunit	3.1.3.16	ko03015 mRNA surveillance pathway ko04071 Sphingolipid signaling pathway ko04114 Oocyte meiosis ko04136 Autophagy - other ko04140 Autophagy - animal ko04151 PI3K-Akt signaling pathway ko04152 AMPK signaling pathway ko04261 Adrenergic signaling in cardiomyocytes ko04350 TGF-beta signaling pathway ko04390 Hippo signaling pathway ko04530 Tight junction ko04728 Dopaminergic synapse ko04730 Long-term …	Serine/threonine protein phosphatase 2A, catalytic subunit	T	Signal transduction mechanisms ;	IPR004843 [Calcineurin-like phosphoesterase domain, ApaH type]	--	--
A6QP26	protein acetyllysine N-acetyltransferase (Fragment)	SIRT2	770.9	757.2	701.4	727.1	717.5	1	Molecular Function:NAD+ binding (GO:0070403)	NAD-dependent deacetylase sirtuin 2	3.5.1.-	--	NAD-dependent histone deacetylases and class I sirtuins (SIR2 family)	BK	Chromatin structure and dynamics ; Transcription ;	IPR003000 [Sirtuin family]	--	--
A0A140T856	Coatomer subunit alpha	COPA	978.9	1038.5	930.3	1036.1	1019	6	Molecular Function:structural molecule activity (GO:0005198),Molecular Function:protein binding (GO:0005515),Biological Process:intracellular protein transport (GO:0006886),Biological Process:vesicle-mediated transport (GO:0016192),Cellular Component:membrane coat (GO:0030117),Cellular Component:COPI vesicle coat (GO:0030126)	coatomer subunit alpha	--	--	Vesicle coat complex COPI, alpha subunit	U	Intracellular trafficking, secretion, and vesicular transport ;	IPR001680 [WD40 repeat] ; IPR006692[Coatomer, WD associated region] ; IPR010714[Coatomer, alpha subunit, C-terminal] ; IPR024977[Anaphase-promoting complex subunit 4, WD40 domain]	--	--
Q2KIU3	Protein HP-25 homolog 2		919.4	1479.9	1281.4	1326.7	1249.5	--	--	--	--	--	--	--	--	IPR001073 [C1q domain]	--	--
Q5EAC6	Hsp90 co-chaperone Cdc37	CDC37	526.3	501.6	477.7	501.3	478.7	1	Molecular Function:protein kinase binding (GO:0019901)	cell division cycle protein 37	--	ko04151 PI3K-Akt signaling pathway	Cell division cycle 37 protein, CDC37	D	Cell cycle control, cell division, chromosome partitioning ;	IPR013855 [Cdc37, N-terminal domain] ; IPR013873[Cdc37, C-terminal] ; IPR013874[Cdc37, Hsp90 binding]	--	--
Q2T9S4	Glycerol-3-phosphate phosphatase	PGP	646.4	632.3	604.9	635.5	591	--	--	--	--	ko00630 Glyoxylate and dicarboxylate metabolism ko01100 Metabolic pathways ko01200 Carbon metabolism	p-Nitrophenyl phosphatase	P	Inorganic ion transport and metabolism ;	IPR006357 [HAD-superfamily hydrolase, subfamily IIA]	--	--
F1MS32	Apolipoprotein D	APOD	919.6	909.2	958.9	949.6	977.7	--	--	apolipoprotein D and lipocalin family protein	--	--	Apolipoprotein D/Lipocalin	M	Cell wall/membrane/envelope biogenesis ;	IPR000566 [Lipocalin/cytosolic fatty-acid binding domain]	--	--
A5D7F2	SYT4 protein	SYT4	1002.6	964.4	910.7	952.8	949.7	1	Molecular Function:protein binding (GO:0005515)	synaptotagmin-4	--	--	Ca2+-dependent phospholipid-binding protein Synaptotagmin, required for synaptic vesicle and secretory granule exocytosis	TU	Signal transduction mechanisms ; Intracellular trafficking, secretion, and vesicular transport ;	IPR000008 [C2 domain]	--	--
A0A3Q1LXV0	Tetraspanin 9	TSPAN9	665.1	669.1	620.5	617.1	582.8	1	Cellular Component:integral component of membrane (GO:0016021)	tetraspanin-9	--	--	Tetraspanin family integral membrane protein	R	General function prediction only ;	IPR018499 [Tetraspanin/Peripherin]	--	--
P62958	Adenosine 5-monophosphoramidase HINT1	HINT1	1130	1050.3	964.1	972.7	957.8	--	--	histidine triad (HIT) family protein	--	--	Zinc-binding protein of the histidine triad (HIT) family	T	Signal transduction mechanisms ;	IPR001310 [Histidine triad (HIT) protein]	--	--
A0A3Q1LVE7	Polyadenylate-binding protein	PABPC1	1101.6	1114.2	1097.5	1172.5	1062.1	2	Molecular Function:nucleic acid binding (GO:0003676),Molecular Function:RNA binding (GO:0003723)	polyadenylate-binding protein	--	ko03013 RNA transport ko03015 mRNA surveillance pathway ko03018 RNA degradation	Polyadenylate-binding protein (RRM superfamily)	AJ	RNA processing and modification ; Translation, ribosomal structure and biogenesis ;	IPR000504 [RNA recognition motif domain] ; IPR002004[Polyadenylate-binding protein/Hyperplastic disc protein]	--	--
Q5E9G3	Proteasome activator complex subunit 2	PSME2	816.6	808.4	756.1	764	753.6	1	Cellular Component:proteasome activator complex (GO:0008537)	proteasome activator subunit 2 (PA28 beta)	--	ko03050 Proteasome ko04612 Antigen processing and presentation	Proteasome activator subunit	O	Posttranslational modification, protein turnover, chaperones ;	IPR003185 [Proteasome activator pa28, N-terminal domain] ; IPR003186[Proteasome activator pa28, C-terminal domain]	--	--
K7QEP2	MHC class I antigen	BoLA	63.9	59.6	58.7	52.4	44.8	2	Biological Process:immune response (GO:0006955),Biological Process:antigen processing and presentation (GO:0019882)	major histocompatibility complex, class I	--	ko04144 Endocytosis ko04145 Phagosome ko04218 Cellular senescence ko04514 Cell adhesion molecules (CAMs) ko04612 Antigen processing and presentation ko04940 Type I diabetes mellitus ko05165 Human papillomavirus infection ko05166 HTLV-I infection ko05167 Kaposi's sarcoma-associated herpesvirus infection ko05168 Herpes simplex infection ko05169 Epstein-Barr virus infection ko05203 Viral carcinogene…	--	--	--	IPR003597 [Immunoglobulin C1-set] ; IPR010579[MHC class I, alpha chain, C-terminal] ; IPR011161[MHC class I-like antigen recognition-like]	--	--
Q148J6	Actin-related protein 2/3 complex subunit 4	ARPC4	573.8	584.9	591.2	608.5	617.4	4	Cellular Component:Arp2/3 protein complex (GO:0005885),Cellular Component:actin cytoskeleton (GO:0015629),Biological Process:actin filament polymerization (GO:0030041),Biological Process:Arp2/3 complex-mediated actin nucleation (GO:0034314)	actin related protein 2/3 complex, subunit 4	--	ko04144 Endocytosis ko04666 Fc gamma R-mediated phagocytosis ko04810 Regulation of actin cytoskeleton ko05100 Bacterial invasion of epithelial cells ko05132 Salmonella infection	Actin-related protein Arp2/3 complex, subunit ARPC4	Z	Cytoskeleton ;	IPR008384 [Actin-related protein 2/3 complex subunit 4]	--	--
Q3MHL7	T-complex protein 1 subunit zeta	CCT6A	655.3	655.9	634.1	679.7	642.9	1	Molecular Function:ATP binding (GO:0005524)	T-complex protein 1 subunit zeta	--	--	Chaperonin complex component, TCP-1 zeta subunit (CCT6)	O	Posttranslational modification, protein turnover, chaperones ;	IPR002423 [Chaperonin Cpn60/TCP-1 family]	--	--
A0A3Q1M909	peptide-methionine (S)-S-oxide reductase	MSRA	492.7	450.4	458.1	450.5	431.2	2	Molecular Function:peptide-methionine (S)-S-oxide reductase activity (GO:0008113),Biological Process:oxidation-reduction process (GO:0055114)	peptide-methionine (S)-S-oxide reductase	1.8.4.11	--	Peptide methionine sulfoxide reductase	O	Posttranslational modification, protein turnover, chaperones ;	IPR002569 [Peptide methionine sulphoxide reductase MsrA]	--	--
Q3MHR7	Actin-related protein 2/3 complex subunit 2	ARPC2	1131.3	1116.8	1092.5	1137.1	1059.5	4	Cellular Component:Arp2/3 protein complex (GO:0005885),Cellular Component:actin cytoskeleton (GO:0015629),Biological Process:regulation of actin filament polymerization (GO:0030833),Biological Process:Arp2/3 complex-mediated actin nucleation (GO:0034314)	actin related protein 2/3 complex, subunit 2	--	ko04144 Endocytosis ko04666 Fc gamma R-mediated phagocytosis ko04810 Regulation of actin cytoskeleton ko05100 Bacterial invasion of epithelial cells ko05132 Salmonella infection	Actin-related protein Arp2/3 complex, subunit ARPC2	Z	Cytoskeleton ;	IPR007188 [Actin-related protein 2/3 complex subunit 2]	--	--
Q2HJ33	Obg-like ATPase 1	OLA1	1584.3	1485.9	1432.7	1528.4	1388.2	1	Molecular Function:GTP binding (GO:0005525)	obg-like ATPase 1	--	--	Predicted GTP-binding protein (ODN superfamily)	R	General function prediction only ;	IPR006073 [GTP binding domain] ; IPR013029[Domain of unknown function DUF933]	--	--
P02638	Protein S100-B	S100B	991.2	1033.1	1028.8	955.6	964.6	1	Molecular Function:calcium ion binding (GO:0005509)	--	--	--	--	--	--	IPR002048 [EF-hand domain] ; IPR013787[S100/CaBP-9k-type, calcium binding, subdomain]	--	--
A7MBI9	Natural resistance-associated macrophage protein 1	SLC11A2	559.5	547.3	560.1	526.5	539.2	3	Molecular Function:transporter activity (GO:0005215),Biological Process:transport (GO:0006810),Cellular Component:membrane (GO:0016020)	natural resistance-associated macrophage protein 2	--	ko04142 Lysosome ko04216 Ferroptosis ko04978 Mineral absorption	Mn2+ and Fe2+ transporters of the NRAMP family	P	Inorganic ion transport and metabolism ;	IPR001046 [NRAMP family]	--	--
Q2NL31	Methylthioribose-1-phosphate isomerase	MRI1	916.2	861.4	860	857.6	897.1	1	Biological Process:cellular metabolic process (GO:0044237)	methylthioribose-1-phosphate isomerase	5.3.1.23	ko00270 Cysteine and methionine metabolism ko01100 Metabolic pathways	Predicted translation initiation factor related to eIF-2B alpha/beta/delta subunits (CIG2/IDI2)	J	Translation, ribosomal structure and biogenesis ;	IPR000649 [Initiation factor 2B-related]	--	--
G5E631	RNA helicase	DDX3X	398.3	391.8	362.5	408.6	390.5	2	Molecular Function:nucleic acid binding (GO:0003676),Molecular Function:ATP binding (GO:0005524)	ATP-dependent RNA helicase DDX3X	3.6.4.13	ko04622 RIG-I-like receptor signaling pathway ko05161 Hepatitis B ko05203 Viral carcinogenesis	ATP-dependent RNA helicase	A	RNA processing and modification ;	IPR001650 [Helicase, C-terminal] ; IPR011545[DEAD/DEAH box helicase domain]	--	--
A0A3Q1LYB4	Syntaxin 3	STX3	1906.3	1837.5	1745.1	1888.5	1775.9	2	Molecular Function:protein binding (GO:0005515),Cellular Component:membrane (GO:0016020)	syntaxin 1B/2/3	--	ko04130 SNARE interactions in vesicular transport ko04721 Synaptic vesicle cycle	SNARE protein Syntaxin 1 and related proteins	U	Intracellular trafficking, secretion, and vesicular transport ;	IPR000727 [Target SNARE coiled-coil homology domain] ; IPR006011[Syntaxin, N-terminal domain]	--	--
G3MZ54	Sorting nexin	SNX9	745.9	766.1	725.6	741.4	720.9	2	Molecular Function:protein binding (GO:0005515),Molecular Function:phosphatidylinositol binding (GO:0035091)	sorting nexin-9/18/33	--	--	Sorting nexin SNX9/SH3PX1 and related proteins	U	Intracellular trafficking, secretion, and vesicular transport ;	IPR001452 [SH3 domain] ; IPR001683[Phox homologous domain] ; IPR019497[Sorting nexin protein, WASP-binding domain]	--	--
A0A3Q1LKF2	Aldehyde dehydrogenase	LOC508879	782.6	770.9	722.1	759.5	707.7	3	Biological Process:metabolic process (GO:0008152),Molecular Function:oxidoreductase activity (GO:0016491),Biological Process:oxidation-reduction process (GO:0055114)	aldehyde dehydrogenase (NAD(P)+)	1.2.1.5	ko00010 Glycolysis / Gluconeogenesis ko00340 Histidine metabolism ko00350 Tyrosine metabolism ko00360 Phenylalanine metabolism ko00410 beta-Alanine metabolism ko00980 Metabolism of xenobiotics by cytochrome P450 ko00982 Drug metabolism - cytochrome P450 ko01100 Metabolic pathways ko05204 Chemical carcinogenesis	Aldehyde dehydrogenase	C	Energy production and conversion ;	IPR015590 [Aldehyde dehydrogenase domain]	--	--
F1N412	Acetoacetyl-CoA synthetase	AACS	1238.6	1212.5	1188.9	1246.5	1158.1	2	Molecular Function:catalytic activity (GO:0003824),Biological Process:metabolic process (GO:0008152)	acetoacetyl-CoA synthetase	6.2.1.16	ko00280 Valine, leucine and isoleucine degradation ko00650 Butanoate metabolism	Acyl-CoA synthetase	I	Lipid transport and metabolism ;	IPR000873 [AMP-dependent synthetase/ligase] ; IPR032387[Acetyl-coenzyme A synthetase, N-terminal domain]	--	--
E1BQ32	CRK proto-onco, adaptor protein	CRK	692.4	667.2	620.8	649.5	648.5	1	Molecular Function:protein binding (GO:0005515)	proto-oncogene C-crk	--	ko04010 MAPK signaling pathway ko04012 ErbB signaling pathway ko04015 Rap1 signaling pathway ko04062 Chemokine signaling pathway ko04510 Focal adhesion ko04666 Fc gamma R-mediated phagocytosis ko04722 Neurotrophin signaling pathway ko04810 Regulation of actin cytoskeleton ko04910 Insulin signaling pathway ko05100 Bacterial invasion of epithelial cells ko05200 Pathways in cancer ko05206 MicroRNAs …	Crk family adapters	T	Signal transduction mechanisms ;	IPR000980 [SH2 domain] ; IPR001452[SH3 domain] ; IPR011511[Variant SH3 domain]	--	--
A0A3Q1MZ47	Formin like 2	FMNL2	841.4	806.1	787	811.3	798.4	4	Molecular Function:actin binding (GO:0003779),Biological Process:cellular component organization (GO:0016043),Molecular Function:Rho GTPase binding (GO:0017048),Biological Process:actin cytoskeleton organization (GO:0030036)	--	--	--	Rac1 GTPase effector FRL	TZ	Signal transduction mechanisms ; Cytoskeleton ;	IPR010472 [Formin, FH3 domain] ; IPR010473[Formin, GTPase-binding domain] ; IPR015425[Formin, FH2 domain]	--	--
Q68RU0	Ovarian and testicular apolipoprotein N	ApoN	1572.6	1585.9	1647.1	1622.5	1474.8	--	--	--	--	--	--	--	--	IPR026114 [Apolipoprotein F]	--	--
F2Z4I1	Ras homolog, mTORC1 binding	RHEB	1691.9	1618.5	1573.8	1591	1535.1	2	Molecular Function:GTP binding (GO:0005525),Biological Process:small GTPase mediated signal transduction (GO:0007264)	Ras homolog enriched in brain	--	ko04072 Phospholipase D signaling pathway ko04140 Autophagy - animal ko04150 mTOR signaling pathway ko04151 PI3K-Akt signaling pathway ko04152 AMPK signaling pathway ko04211 Longevity regulating pathway ko04218 Cellular senescence ko04910 Insulin signaling pathway ko04919 Thyroid hormone signaling pathway ko05165 Human papillomavirus infection ko05231 Choline metabolism in cancer	Ras-related GTPase	R	General function prediction only ;	IPR001806 [Small GTPase superfamily]	--	--
A0A3Q1M913	phosphoribosylformylglycinamidine synthase	PFAS	624.4	602.3	618.7	642.6	650.1	--	--	phosphoribosylformylglycinamidine synthase	6.3.5.3	ko00230 Purine metabolism ko01100 Metabolic pathways	Phosphoribosylformylglycinamidine synthase	F	Nucleotide transport and metabolism ;	IPR010918 [AIR synthase-related protein, C-terminal domain]	--	--
A0A3Q1NJ45	Palmitoyltransferase	ZDHHC20	744.7	727.5	688.3	734.5	716.7	--	--	palmitoyltransferase ZDHHC2/15/20	2.3.1.225	--	Predicted DHHC-type Zn-finger protein	R	General function prediction only ;	IPR001594 [Palmitoyltransferase, DHHC domain]	--	--
A0A3Q1MYR8	Keratin 3	KRT3	92.8	41.7	26.3	64.7	57.7	2	Molecular Function:structural molecule activity (GO:0005198),Cellular Component:intermediate filament (GO:0005882)	type II keratin, basic	--	--	--	--	--	IPR001664 [Intermediate filament protein] ; IPR032444[Keratin type II head]	--	--
E1BFV0	Karyopherin subunit beta 1	KPNB1	697.2	694.1	656.3	689.6	645.5	2	Biological Process:intracellular protein transport (GO:0006886),Molecular Function:Ran GTPase binding (GO:0008536)	importin subunit beta-1	--	ko03013 RNA transport	Karyopherin (importin) beta 1	YU	Nuclear structure ; Intracellular trafficking, secretion, and vesicular transport ;	IPR001494 [Importin-beta, N-terminal domain]	--	--
F1MJ96	Rho guanine nucleotide exchange factor 37	ARHGEF37	588.7	604.2	580.1	606	581	4	Molecular Function:Rho guanyl-nucleotide exchange factor activity (GO:0005089),Molecular Function:protein binding (GO:0005515),Cellular Component:cytoplasm (GO:0005737),Biological Process:regulation of Rho protein signal transduction (GO:0035023)	Rho guanine nucleotide exchange factor 37	--	--	Invasion-inducing protein TIAM1/CDC24 and related RhoGEF GTPases	T	Signal transduction mechanisms ;	IPR000219 [Dbl homology (DH) domain] ; IPR001452[SH3 domain] ; IPR004148[BAR domain]	--	--
A0A452DID9	Myosin light chain 6	MYL6	874.3	878.4	844	851.8	835.8	1	Molecular Function:calcium ion binding (GO:0005509)	myosin light chain 6	--	ko04270 Vascular smooth muscle contraction ko04530 Tight junction ko04921 Oxytocin signaling pathway	Myosin essential light chain, EF-Hand protein superfamily	Z	Cytoskeleton ;	IPR002048 [EF-hand domain]	--	--
E1BNR9	Semaphorin 7A	SEMA7A	913.4	847.6	840.1	864.5	893.2	2	Molecular Function:protein binding (GO:0005515),Cellular Component:membrane (GO:0016020)	semaphorin 7	--	ko04360 Axon guidance	Semaphorins	T	Signal transduction mechanisms ;	IPR001627 [Sema domain] ; IPR002165[Plexin repeat] ; IPR007110[Immunoglobulin-like domain]	--	--
E1BKF8	Signal peptide peptidase like 2B	SPPL2B	704	695.1	644.6	666	648	2	Molecular Function:aspartic-type endopeptidase activity (GO:0004190),Cellular Component:integral component of membrane (GO:0016021)	signal peptide peptidase-like 2B	3.4.23.-	--	Uncharacterized conserved protein, contains PA domain	R	General function prediction only ;	IPR003137 [PA domain] ; IPR007369[Peptidase A22B, signal peptide peptidase]	--	--
A0A173FDG2	Non-MHC class I antigen (Fragment)	BoLA	155.7	138.9	136.8	148	161.3	2	Biological Process:immune response (GO:0006955),Biological Process:antigen processing and presentation (GO:0019882)	major histocompatibility complex, class I	--	ko04144 Endocytosis ko04145 Phagosome ko04218 Cellular senescence ko04514 Cell adhesion molecules (CAMs) ko04612 Antigen processing and presentation ko04940 Type I diabetes mellitus ko05165 Human papillomavirus infection ko05166 HTLV-I infection ko05167 Kaposi's sarcoma-associated herpesvirus infection ko05168 Herpes simplex infection ko05169 Epstein-Barr virus infection ko05203 Viral carcinogene…	--	--	--	IPR003597 [Immunoglobulin C1-set] ; IPR010579[MHC class I, alpha chain, C-terminal] ; IPR011161[MHC class I-like antigen recognition-like]	--	--
P31408	V-type proton ATPase subunit B, brain isoform	ATP6V1B2	378.5	384.6	386.6	385.7	376.2	3	Molecular Function:ATP binding (GO:0005524),Biological Process:proton transport (GO:0015992),Biological Process:ATP metabolic process (GO:0046034)	V-type H+-transporting ATPase subunit B	--	ko00190 Oxidative phosphorylation ko01100 Metabolic pathways ko04145 Phagosome ko04150 mTOR signaling pathway ko04721 Synaptic vesicle cycle ko04966 Collecting duct acid secretion ko05323 Rheumatoid arthritis	Vacuolar H+-ATPase V1 sector, subunit B	C	Energy production and conversion ;	IPR000194 [ATPase, F1/V1/A1 complex, alpha/beta subunit, nucleotide-binding domain] ; IPR004100[ATPase, F1/V1/A1 complex, alpha/beta subunit, N-terminal domain]	--	--
Q2T9X2	T-complex protein 1 subunit delta	CCT4	1018.2	998	970.6	1002.2	959.6	1	Molecular Function:ATP binding (GO:0005524)	T-complex protein 1 subunit delta	--	--	Chaperonin complex component, TCP-1 delta subunit (CCT4)	O	Posttranslational modification, protein turnover, chaperones ;	IPR002423 [Chaperonin Cpn60/TCP-1 family]	--	--
O62768	Thioredoxin reductase 1, cytoplasmic	TXNRD1	584	573.2	545.4	577.1	540.9	3	Molecular Function:oxidoreductase activity (GO:0016491),Biological Process:cell redox homeostasis (GO:0045454),Biological Process:oxidation-reduction process (GO:0055114)	thioredoxin reductase (NADPH)	1.8.1.9	ko00450 Selenocompound metabolism ko05200 Pathways in cancer ko05225 Hepatocellular carcinoma	Thioredoxin reductase	O	Posttranslational modification, protein turnover, chaperones ;	IPR004099 [Pyridine nucleotide-disulphide oxidoreductase, dimerisation domain] ; IPR023753[FAD/NAD(P)-binding domain]	--	--
A6QNV3	PCDHGB4 protein	PCDHGB4	299.3	291.5	272.1	295.2	286.8	3	Molecular Function:calcium ion binding (GO:0005509),Biological Process:homophilic cell adhesion via plasma membrane adhesion molecules (GO:0007156),Cellular Component:membrane (GO:0016020)	protocadherin gamma subfamily B	--	--	FOG: Cadherin repeats	S	Function unknown ;	IPR002126 [Cadherin] ; IPR013164[Cadherin, N-terminal] ; IPR031904[Cadherin, C-terminal catenin-binding domain] ; IPR032455[Cadherin, cytoplasmic C-terminal domain]	--	--
A0A3Q1M4Y8	phenylalanine 4-monooxygenase	PAH	682.3	727.1	636.5	751.8	707.1	3	Biological Process:metabolic process (GO:0008152),Molecular Function:amino acid binding (GO:0016597),Biological Process:oxidation-reduction process (GO:0055114)	phenylalanine-4-hydroxylase	1.14.16.1	ko00360 Phenylalanine metabolism ko00400 Phenylalanine, tyrosine and tryptophan biosynthesis ko00790 Folate biosynthesis ko01100 Metabolic pathways ko01230 Biosynthesis of amino acids	Aromatic amino acid hydroxylase	E	Amino acid transport and metabolism ;	IPR002912 [ACT domain] ; IPR019774[Aromatic amino acid hydroxylase, C-terminal]	--	--
F1MXU5	StAR related lipid transfer domain containing 10	STARD10	672.3	635.2	613.3	629.9	563.5	1	Molecular Function:lipid binding (GO:0008289)	--	--	--	START domain-containing proteins involved in steroidogenesis/phosphatidylcholine transfer	I	Lipid transport and metabolism ;	IPR002913 [START domain]	--	--
F1MF66	GDNF family receptor alpha-2	GFRA2	553.9	524.7	473.9	511.9	492.5	--	--	--	--	--	--	--	--	IPR016017 [GDNF/GAS1]	--	--
A6QPT2	BOLA protein (Fragment)	BOLA	42.6	44	37.5	47.5	45.3	2	Biological Process:immune response (GO:0006955),Biological Process:antigen processing and presentation (GO:0019882)	major histocompatibility complex, class I	--	ko04144 Endocytosis ko04145 Phagosome ko04218 Cellular senescence ko04514 Cell adhesion molecules (CAMs) ko04612 Antigen processing and presentation ko04940 Type I diabetes mellitus ko05165 Human papillomavirus infection ko05166 HTLV-I infection ko05167 Kaposi's sarcoma-associated herpesvirus infection ko05168 Herpes simplex infection ko05169 Epstein-Barr virus infection ko05203 Viral carcinogene…	--	--	--	IPR003597 [Immunoglobulin C1-set] ; IPR010579[MHC class I, alpha chain, C-terminal] ; IPR011161[MHC class I-like antigen recognition-like]	--	--
A5D7F4	PCDHGC3 protein	PCDHGC3	764.9	705.1	750.8	722.3	756.2	3	Molecular Function:calcium ion binding (GO:0005509),Biological Process:homophilic cell adhesion via plasma membrane adhesion molecules (GO:0007156),Cellular Component:membrane (GO:0016020)	protocadherin gamma subfamily A	--	--	FOG: Cadherin repeats	S	Function unknown ;	IPR002126 [Cadherin] ; IPR013164[Cadherin, N-terminal] ; IPR031904[Cadherin, C-terminal catenin-binding domain] ; IPR032455[Cadherin, cytoplasmic C-terminal domain]	--	--
A7Z024	Protein XRP2	RP2	1798	1689	1639.9	1695.5	1618.6	--	--	protein XRP2	--	--	Beta-tubulin folding cofactor C	O	Posttranslational modification, protein turnover, chaperones ;	IPR012945 [Tubulin binding cofactor C-like domain]	--	--
A0A7S6NJ30	MHC class I antigen (Fragment)		72.5	66.2	63	68.1	58	2	Biological Process:immune response (GO:0006955),Biological Process:antigen processing and presentation (GO:0019882)	major histocompatibility complex, class I	--	ko04144 Endocytosis ko04145 Phagosome ko04218 Cellular senescence ko04514 Cell adhesion molecules (CAMs) ko04612 Antigen processing and presentation ko04940 Type I diabetes mellitus ko05165 Human papillomavirus infection ko05166 HTLV-I infection ko05167 Kaposi's sarcoma-associated herpesvirus infection ko05168 Herpes simplex infection ko05169 Epstein-Barr virus infection ko05203 Viral carcinogene…	--	--	--	IPR003597 [Immunoglobulin C1-set] ; IPR010579[MHC class I, alpha chain, C-terminal] ; IPR011161[MHC class I-like antigen recognition-like]	--	--
Q58DA8	Palmitoyltransferase ZDHHC9	ZDHHC9	988.3	847.2	820.5	875.2	780.8	--	--	palmitoyltransferase ZDHHC9/14/18	2.3.1.225		DHHC-type Zn-finger proteins	R	General function prediction only ;	IPR001594 [Palmitoyltransferase, DHHC domain]	--	--
Q2KII9	Dynein light intermediate chain	DYNC1LI1	574.2	564.1	552.6	582.6	560.6	--	--	dynein light intermediate chain 1, cytosolic	--	ko04145 Phagosome ko04962 Vasopressin-regulated water reabsorption ko05132 Salmonella infection	Dynein light intermediate chain	N	Cell motility ;	IPR022780 [Dynein family light intermediate chain]	--	--
A6QNW7	CD5 molecule like	CD5L	1768.7	2256.3	2025.7	1821.3	2106.1	2	Molecular Function:scavenger receptor activity (GO:0005044),Cellular Component:membrane (GO:0016020)	--	--	--	--	--	--	IPR001190 [SRCR domain]	--	--
P10575	Glutaredoxin-1	GLRX	553.9	495	458.4	454.6	456	3	Molecular Function:electron carrier activity (GO:0009055),Molecular Function:protein disulfide oxidoreductase activity (GO:0015035),Biological Process:cell redox homeostasis (GO:0045454)	glutaredoxin 3	--	--	Glutaredoxin and related proteins	O	Posttranslational modification, protein turnover, chaperones ;	IPR002109 [Glutaredoxin]	--	--
P11064	Low molecular weight phosphotyrosine protein phosphatase	ACP1	486.7	444.5	422.1	429.9	404.5	--	--	--	--	ko00730 Thiamine metabolism ko00740 Riboflavin metabolism ko01100 Metabolic pathways	Protein tyrosine phosphatase	T	Signal transduction mechanisms ;	IPR023485 [Phosphotyrosine protein phosphatase I superfamily]	--	--
A0A3Q1M8R8	Transmembrane protein 263	TMEM263	644.2	596.5	563.6	545.9	530.2	--	--	--	--	--	--	--	--	IPR028153 [Transmembrane protein C12orf23, UPF0444]	--	--
Q0VBY4	TPD52 like 1	TPD52L1	1310.5	1335.3	1239.4	1295.7	1246.3	--	--	--	--	--	Coiled-coil protein TPD52	R	General function prediction only ;	IPR007327 [Tumour protein D52]	--	--
Q58DU5	Proteasome subunit alpha type-3	PSMA3	699.5	663	653.3	682	677.3	5	Molecular Function:endopeptidase activity (GO:0004175),Molecular Function:threonine-type endopeptidase activity (GO:0004298),Cellular Component:proteasome core complex (GO:0005839),Biological Process:ubiquitin-dependent protein catabolic process (GO:0006511),Biological Process:proteolysis involved in cellular protein catabolic process (GO:0051603)	20S proteasome subunit alpha 7	3.4.25.1	ko03050 Proteasome	20S proteasome, regulatory subunit alpha type PSMA3/PRE10	O	Posttranslational modification, protein turnover, chaperones ;	IPR000426 [Proteasome alpha-subunit, N-terminal domain] ; IPR001353[Proteasome, subunit alpha/beta]	--	--
A0A3Q1MDC6	Nicastrin	NCSTN	1342.7	1313.6	1247.4	1292.1	1235.8	2	Cellular Component:integral component of membrane (GO:0016021),Biological Process:protein processing (GO:0016485)	nicastrin	--	ko04330 Notch signaling pathway ko05010 Alzheimer's disease	Transmembrane glycoprotein nicastrin	TO	Signal transduction mechanisms ; Posttranslational modification, protein turnover, chaperones ;	IPR008710 [Nicastrin]	--	--
Q2TA46	Ubiquitin-like protein 3	UBL3	1381	1323.6	1296	1323.4	1286.4	--	--	--	--	--	--	--	--	--	--	--
Q17QF1	Oncostatin M receptor	OSMR	497.8	651.8	582.5	585.5	631.9	--	--	oncostatin M receptor	--	ko04060 Cytokine-cytokine receptor interaction ko04151 PI3K-Akt signaling pathway ko04630 Jak-STAT signaling pathway	--	--	--	--	--	--
Q3ZBY8	GDP-mannose 4,6-dehydratase	GMDS	387.5	456.7	490.5	405.1	401.1	--	--	GDPmannose 4,6-dehydratase	4.2.1.47	ko00051 Fructose and mannose metabolism ko00520 Amino sugar and nucleotide sugar metabolism ko01100 Metabolic pathways	GDP-mannose 4,6 dehydratase	G	Carbohydrate transport and metabolism ;	IPR016040 [NAD(P)-binding domain]	--	--
A0A3Q1MKZ3	Protein S	PROS1	747.8	828.1	753.2	783.2	758	3	Molecular Function:calcium ion binding (GO:0005509),Molecular Function:protein binding (GO:0005515),Cellular Component:extracellular region (GO:0005576)	protein S	--	ko04610 Complement and coagulation cascades	--	--	--	IPR000294 [Gamma-carboxyglutamic acid-rich (GLA) domain] ; IPR000742[EGF-like domain] ; IPR001791[Laminin G domain] ; IPR001881[EGF-like calcium-binding domain]	--	--
Q5E9A6	Vacuolar protein-sorting-associated protein 25	VPS25	1406.3	1391.5	1351.7	1335.8	1247.7	--	--	ESCRT-II complex subunit VPS25	--	ko04144 Endocytosis	Uncharacterized conserved protein	S	Function unknown ;	IPR008570 [ESCRT-II complex, vps25 subunit]	--	--
Q3ZBG0	Proteasome subunit alpha type-7	PSMA7	612.1	586	571.2	563	543.6	5	Molecular Function:endopeptidase activity (GO:0004175),Molecular Function:threonine-type endopeptidase activity (GO:0004298),Cellular Component:proteasome core complex (GO:0005839),Biological Process:ubiquitin-dependent protein catabolic process (GO:0006511),Biological Process:proteolysis involved in cellular protein catabolic process (GO:0051603)	20S proteasome subunit alpha 4	3.4.25.1	ko03050 Proteasome	20S proteasome, regulatory subunit alpha type PSMA7/PRE6	O	Posttranslational modification, protein turnover, chaperones ;	IPR000426 [Proteasome alpha-subunit, N-terminal domain] ; IPR001353[Proteasome, subunit alpha/beta]	--	--
Q3T074	NAD(P)(+)--arginine ADP-ribosyltransferase	ART3	958	1054.7	1058.2	1039.7	957.8	2	Molecular Function:NAD(P)+-protein-arginine ADP-ribosyltransferase activity (GO:0003956),Biological Process:protein ADP-ribosylation (GO:0006471)	ADP-ribosyltransferase 3	2.4.2.31	--	--	--	--	IPR000768 [NAD:arginine ADP-ribosyltransferase, ART]	--	--
P01035	Cystatin-C	CST3	143.3	148.5	150.9	156.3	132.3	1	Molecular Function:cysteine-type endopeptidase inhibitor activity (GO:0004869)	cystatin-C	--	ko04970 Salivary secretion	--	--	--	IPR000010 [Cystatin domain]	--	--
F6Q9S4	Protein kinase cAMP-dependent type II regulatory subunit beta	PRKAR2B	828.9	772.5	744.5	790.5	739.8	--	--	cAMP-dependent protein kinase regulator	--	ko04910 Insulin signaling pathway	cAMP-dependent protein kinase types I and II, regulatory subunit	T	Signal transduction mechanisms ;	IPR000595 [Cyclic nucleotide-binding domain] ; IPR003117[cAMP-dependent protein kinase regulatory subunit, dimerization-anchoring domain]	--	--
Q0V7N1	Sushi domain containing 2 (Fragment)	SUSD2	627.3	634.6	570.3	594.1	599.8	--	--	--	--	--	Mucin/alpha-tectorin	W	Extracellular structures ;	IPR000436 [Sushi/SCR/CCP domain] ; IPR001846[von Willebrand factor, type D domain] ; IPR005533[AMOP domain]	--	--
Q2KJG3	Asparagine--tRNA ligase, cytoplasmic	NARS	925.2	947.2	926.4	973.2	895.3	5	Molecular Function:nucleotide binding (GO:0000166),Molecular Function:nucleic acid binding (GO:0003676),Molecular Function:aminoacyl-tRNA ligase activity (GO:0004812),Molecular Function:ATP binding (GO:0005524),Biological Process:tRNA aminoacylation for protein translation (GO:0006418)	asparaginyl-tRNA synthetase	6.1.1.22	ko00970 Aminoacyl-tRNA biosynthesis	Asparaginyl-tRNA synthetase	J	Translation, ribosomal structure and biogenesis ;	IPR004364 [Aminoacyl-tRNA synthetase, class II (D/K/N)] ; IPR004365[OB-fold nucleic acid binding domain, AA-tRNA synthetase-type]	--	--
A0A3Q1MBK1	MOB kinase activator 1B	MOB1B	984.5	953.5	879.2	914.3	806	--	--	MOB kinase activator 1	--	ko04390 Hippo signaling pathway ko04392 Hippo signaling pathway - multiple species	Cell cycle-associated protein Mob1-1	D	Cell cycle control, cell division, chromosome partitioning ;	IPR005301 [MOB kinase activator family]	--	--
A0A3Q1NNJ3	Biliverdin reductase B	BLVRB	410.1	398.7	384.5	418.8	392.8	--	--	--	--	ko00740 Riboflavin metabolism ko00860 Porphyrin and chlorophyll metabolism ko01100 Metabolic pathways	--	--	--	IPR016040 [NAD(P)-binding domain]	--	--
H6V5G6	MHC class I antigen (Fragment)	BoLA-NC	224.7	209.3	191.6	221.5	200.2	--	--	major histocompatibility complex, class I	--	ko04144 Endocytosis ko04145 Phagosome ko04218 Cellular senescence ko04514 Cell adhesion molecules (CAMs) ko04612 Antigen processing and presentation ko04940 Type I diabetes mellitus ko05165 Human papillomavirus infection ko05166 HTLV-I infection ko05167 Kaposi's sarcoma-associated herpesvirus infection ko05168 Herpes simplex infection ko05169 Epstein-Barr virus infection ko05203 Viral carcinogene…	--	--	--	IPR003597 [Immunoglobulin C1-set] ; IPR011161[MHC class I-like antigen recognition-like]	--	--
A7MB90	non-specific serine/threonine protein kinase	CSNK1G2	107.3	112.8	95.5	102.3	97.5	4	Molecular Function:protein kinase activity (GO:0004672),Molecular Function:protein serine/threonine kinase activity (GO:0004674),Molecular Function:ATP binding (GO:0005524),Biological Process:protein phosphorylation (GO:0006468)	casein kinase 1, gamma	2.7.11.1	ko04340 Hedgehog signaling pathway	Casein kinase (serine/threonine/tyrosine protein kinase)	T	Signal transduction mechanisms ;	IPR000719 [Protein kinase domain] ; IPR022247[Casein kinase 1 gamma C-terminal]	--	--
A5PJR3	Dicarbonyl/L-xylulose reductase	DCXR	664	647.7	618.4	653.8	650.7	--	--	L-xylulose reductase	1.1.1.10	ko00040 Pentose and glucuronate interconversions ko01100 Metabolic pathways	Diacetyl reductase/L-xylulose reductase	Q	Secondary metabolites biosynthesis, transport and catabolism ;	--	--	--
Q2HJ54	Phosphatidylinositol transfer protein alpha isoform	PITPNA	705.4	639.4	594.8	603.5	561.1	2	Cellular Component:intracellular (GO:0005622),Biological Process:transport (GO:0006810)	--	--	--	Phosphatidylinositol transfer protein	IT	Lipid transport and metabolism ; Signal transduction mechanisms ;	IPR001666 [Phosphatidylinositol transfer protein]	--	--
A0A3Q1MUV9	Inhibitor of carbonic anhydrase	INHCA	26.3	23.2	24.5	27.3	27.2	--	--	transferrin	--	ko04066 HIF-1 signaling pathway ko04216 Ferroptosis ko04978 Mineral absorption	--	--	--	IPR001156 [Transferrin-like domain]	--	--
A0A3Q1N1S7	Collectin-12	COLEC12	891.2	1026	1035.8	937	1011	--	--	collectin sub-family member 12	--	ko04145 Phagosome	--	--	--	IPR001304 [C-type lectin-like] ; IPR008160[Collagen triple helix repeat]	--	--
G3N3N1	ADP-ribosylation factor 6	ARF6	922.5	825.2	816.6	838.2	784.4	1	Molecular Function:GTP binding (GO:0005525)	ADP-ribosylation factor 6	--	ko04014 Ras signaling pathway ko04072 Phospholipase D signaling pathway ko04144 Endocytosis ko04666 Fc gamma R-mediated phagocytosis	GTP-binding ADP-ribosylation factor Arf6 (dArf3)	U	Intracellular trafficking, secretion, and vesicular transport ;	IPR006689 [Small GTPase superfamily, ARF/SAR type]	--	--
A0A3Q1LPZ4	F-actin-capping protein subunit beta	CAPZB	1313.3	1298.9	1291	1363.2	1320.8	2	Cellular Component:F-actin capping protein complex (GO:0008290),Biological Process:barbed-end actin filament capping (GO:0051016)	capping protein (actin filament) muscle Z-line, beta	--	ko04144 Endocytosis	F-actin capping protein, beta subunit	Z	Cytoskeleton ;	IPR001698 [F-actin-capping protein subunit beta]	--	--
Q58DS4	Transmembrane protein 171	TMEM171	207	220	208	206.7	214.7	--	--	--	--	--	--	--	--	IPR029173 [Transmembrane protein family 171]	--	--
G3X6P5	Vacuolar protein sorting-associated protein 29	VPS29	951.6	972.3	1214.2	856.8	794.9	--	--	vacuolar protein sorting-associated protein 29	--	ko04144 Endocytosis	Membrane coat complex Retromer, subunit VPS29/PEP11	U	Intracellular trafficking, secretion, and vesicular transport ;	IPR024654 [Calcineurin-like phosphoesterase domain, lpxH type]	--	--
F1N7R5	Coiled-coil and C2 domain containing 1B	CC2D1B	730.9	704.6	675.3	689.2	696.9	1	Molecular Function:protein binding (GO:0005515)	coiled-coil and C2 domain-containing protein 1	--	--	Uncharacterized conserved protein, contains DM14 and C2 domains	R	General function prediction only ;	IPR000008 [C2 domain]	--	--
G8JKX8	Coatomer subunit beta	COPB2	279.1	335.5	353.7	347.8	351.5	5	Molecular Function:structural molecule activity (GO:0005198),Molecular Function:protein binding (GO:0005515),Biological Process:intracellular protein transport (GO:0006886),Biological Process:vesicle-mediated transport (GO:0016192),Cellular Component:membrane coat (GO:0030117)	coatomer subunit beta'	--	--	Vesicle coat complex COPI, beta' subunit	U	Intracellular trafficking, secretion, and vesicular transport ;	IPR001680 [WD40 repeat] ; IPR006692[Coatomer, WD associated region]	--	--
Q1RMN9	C4b-binding protein alpha-like	LOC510860	369.9	436.6	416.6	387.5	386.5	--	--	--	--	--	--	--	--	IPR000436 [Sushi/SCR/CCP domain]	--	--
Q29RQ1	Complement component C7	C7	719.3	800.2	823	821.1	818.1	1	Molecular Function:protein binding (GO:0005515)	complement component 7	--	ko04610 Complement and coagulation cascades ko05020 Prion diseases ko05322 Systemic lupus erythematosus	--	--	--	IPR000436 [Sushi/SCR/CCP domain] ; IPR000884[Thrombospondin type-1 (TSP1) repeat] ; IPR002172[Low-density lipoprotein (LDL) receptor class A repeat] ; IPR020864[Membrane attack complex component/perforin (MACPF) domain]	--	--
A5PKI6	CC2D1A protein	CC2D1A	758.6	728	711.4	691.7	726.3	1	Molecular Function:protein binding (GO:0005515)	coiled-coil and C2 domain-containing protein 1	--	--	Uncharacterized conserved protein, contains DM14 and C2 domains	R	General function prediction only ;	IPR000008 [C2 domain]	--	--
A0A3Q1M310	Oxysterol-binding protein	OSBPL1A	726.8	683.4	665.6	669	646.8	--	--	oxysterol-binding protein-related protein 1/2	--	--	Oxysterol-binding protein	T	Signal transduction mechanisms ;	IPR000648 [Oxysterol-binding protein] ; IPR020683[Ankyrin repeat-containing domain]	--	--
A0A3Q1MQ74	Plexin B2	PLXNB2	503.8	558	526.7	527.6	535.2	2	Molecular Function:protein binding (GO:0005515),Cellular Component:membrane (GO:0016020)	plexin B	--	ko04360 Axon guidance	Plexins (functional semaphorin receptors)	T	Signal transduction mechanisms ;	IPR001627 [Sema domain] ; IPR002165[Plexin repeat] ; IPR002909[IPT domain] ; IPR013548[Plexin, cytoplasmic RasGAP domain]	--	--
F1MVT7	EPM2A interacting protein 1	EPM2AIP1	610.2	686.1	629.1	644.7	631.2	--	--	--	--	--	--	--	--	--	--	--
Q0P5F3	Protein lin-7 homolog C	LIN7C	1433.2	1324.4	1297.1	1335.1	1266.9	1	Molecular Function:protein binding (GO:0005515)	protein lin-7	--	--	Receptor targeting protein Lin-7	W	Extracellular structures ;	IPR001478 [PDZ domain] ; IPR014775[L27 domain, C-terminal]	--	--
E1BNQ4	ATP-dependent (S)-NAD(P)H-hydrate dehydratase	NAXD	394	399.4	371.8	425.9	403.5	1	Molecular Function:ADP-dependent NAD(P)H-hydrate dehydratase activity (GO:0052855)	ATP-dependent NAD(P)H-hydrate dehydratase	4.2.1.93	--	Predicted sugar kinase	G	Carbohydrate transport and metabolism ;	IPR000631 [ATP-dependent (S)-NAD(P)H-hydrate dehydratase]	--	--
Q08E42	Leucine rich repeat containing 8 VRAC subunit A	LRRC8A	741.4	745.3	708.5	744.5	708.4	1	Molecular Function:protein binding (GO:0005515)	volume-regulated anion channel	--	--	FOG: Leucine rich repeat	R	General function prediction only ;	IPR001611 [Leucine-rich repeat] ; IPR021040[LRRC8, pannexin-like TM region]	--	--
F1MG05	Elongation factor 1-gamma	EEF1G	1409.2	1356.4	1354.8	1430	1308.7	3	Molecular Function:translation elongation factor activity (GO:0003746),Molecular Function:protein binding (GO:0005515),Biological Process:translational elongation (GO:0006414)	elongation factor 1-gamma	--	ko05134 Legionellosis	Glutathione S-transferase	O	Posttranslational modification, protein turnover, chaperones ;	IPR001662 [Translation elongation factor EF1B, gamma chain, conserved] ; IPR004045[Glutathione S-transferase, N-terminal] ; IPR004046[Glutathione S-transferase, C-terminal]	--	--
E1BEN4	GDP-mannose pyrophosphorylase A	GMPPA	536.5	562.4	530.8	524.9	535.5	2	Biological Process:biosynthetic process (GO:0009058),Molecular Function:nucleotidyltransferase activity (GO:0016779)	mannose-1-phosphate guanylyltransferase	2.7.7.13	ko00051 Fructose and mannose metabolism ko00520 Amino sugar and nucleotide sugar metabolism ko01100 Metabolic pathways	GDP-mannose pyrophosphorylase	GMO	Carbohydrate transport and metabolism ; Cell wall/membrane/envelope biogenesis ; Posttranslational modification, protein turnover, chaperones ;	IPR001451 [Hexapeptide repeat] ; IPR005835[Nucleotidyl transferase domain]	--	--
A0A3Q1LK60	SH3 and multiple ankyrin repeat domains 2	SHANK2	830.4	799.4	823	812.2	839.9	1	Molecular Function:protein binding (GO:0005515)	SH3 and multiple ankyrin repeat domains protein	--	ko04724 Glutamatergic synapse	Scaffold protein Shank and related SAM domain proteins	T	Signal transduction mechanisms ;	IPR001478 [PDZ domain] ; IPR001660[Sterile alpha motif domain] ; IPR011511[Variant SH3 domain] ; IPR020683[Ankyrin repeat-containing domain] ; IPR032425[Talin, N-terminal F0 domain]	--	--
Q9N2J2	Phospholipid hydroperoxide glutathione peroxidase	GPX4	1328.3	1242.3	1159.8	1324.3	1145.8	3	Molecular Function:glutathione peroxidase activity (GO:0004602),Biological Process:response to oxidative stress (GO:0006979),Biological Process:oxidation-reduction process (GO:0055114)	phospholipid-hydroperoxide glutathione peroxidase	1.11.1.12	ko00480 Glutathione metabolism ko04216 Ferroptosis	Glutathione peroxidase	O	Posttranslational modification, protein turnover, chaperones ;	IPR000889 [Glutathione peroxidase]	--	--
Q3T0U5	Charged multivesicular body protein 2A	CHMP2A	906.8	793	832.2	862.2	722.9	1	Biological Process:vacuolar transport (GO:0007034)	charged multivesicular body protein 2A	--	ko04144 Endocytosis ko04217 Necroptosis	Vacuolar assembly/sorting protein DID4	U	Intracellular trafficking, secretion, and vesicular transport ;	IPR005024 [Snf7 family]	--	--
P18203	Peptidyl-prolyl cis-trans isomerase FKBP1A	FKBP1A	629.5	532.6	544.1	539	571.2	--	--	FK506-binding protein 1	5.2.1.8	--	FKBP-type peptidyl-prolyl cis-trans isomerase	O	Posttranslational modification, protein turnover, chaperones ;	IPR001179 [FKBP-type peptidyl-prolyl cis-trans isomerase domain]	--	--
Q3SZ65	Eukaryotic initiation factor 4A-II	EIF4A2	280.5	271.4	259.4	297.1	244	2	Molecular Function:nucleic acid binding (GO:0003676),Molecular Function:ATP binding (GO:0005524)	translation initiation factor 4A	--	ko03013 RNA transport	Translation initiation factor 4F, helicase subunit (eIF-4A) and related helicases	J	Translation, ribosomal structure and biogenesis ;	IPR001650 [Helicase, C-terminal] ; IPR011545[DEAD/DEAH box helicase domain]	--	--
G3N016	CRK like proto-onco, adaptor protein	CRKL	534.3	513.6	480.1	517.6	500.2	1	Molecular Function:protein binding (GO:0005515)	proto-oncogene C-crk	--	ko04010 MAPK signaling pathway ko04012 ErbB signaling pathway ko04015 Rap1 signaling pathway ko04062 Chemokine signaling pathway ko04510 Focal adhesion ko04666 Fc gamma R-mediated phagocytosis ko04722 Neurotrophin signaling pathway ko04810 Regulation of actin cytoskeleton ko04910 Insulin signaling pathway ko05100 Bacterial invasion of epithelial cells ko05200 Pathways in cancer ko05206 MicroRNAs …	Crk family adapters	T	Signal transduction mechanisms ;	IPR000980 [SH2 domain] ; IPR001452[SH3 domain] ; IPR011511[Variant SH3 domain]	--	--
A0A452DIU9	Protein transport protein SEC23	SEC23B	472	465.8	443.4	450.9	442.8	4	Biological Process:intracellular protein transport (GO:0006886),Biological Process:ER to Golgi vesicle-mediated transport (GO:0006888),Molecular Function:zinc ion binding (GO:0008270),Cellular Component:COPII vesicle coat (GO:0030127)	protein transport protein SEC23	--	ko04141 Protein processing in endoplasmic reticulum	Vesicle coat complex COPII, subunit SEC23	U	Intracellular trafficking, secretion, and vesicular transport ;	IPR006895 [Zinc finger, Sec23/Sec24-type] ; IPR006896[Sec23/Sec24, trunk domain] ; IPR006900[Sec23/Sec24, helical domain] ; IPR007123[Gelsolin-like domain] ; IPR012990[Sec23/Sec24 beta-sandwich]	--	--
Q58CQ9	Pantetheinase	VNN1	501.9	683.3	618.6	637.3	641.6	1	Biological Process:nitrogen compound metabolic process (GO:0006807)	pantetheine hydrolase	3.5.1.92	ko00770 Pantothenate and CoA biosynthesis	Carbon-nitrogen hydrolase	E	Amino acid transport and metabolism ;	IPR003010 [Carbon-nitrogen hydrolase]	--	--
Q58CY6	Prostamide/prostaglandin F synthase	PRXL2B	1331.5	1251.7	1202.3	1317.6	1288.2	--	--	prostamide/prostaglandin F2alpha synthase	1.11.1.20	ko00590 Arachidonic acid metabolism ko01100 Metabolic pathways	Uncharacterized conserved protein	S	Function unknown ;	IPR032801 [Peroxiredoxin-like FAM213/AAED1]	--	--
F1MUL0	Leukocyte surface antigen CD47	CD47	2046.2	1923.4	1970.8	1892.3	1974.2	--	--	CD47 antigen (Rh-related antigen, integrin-associated signal transducer)	--	ko04512 ECM-receptor interaction	--	--	--	IPR013147 [CD47 transmembrane] ; IPR013270[CD47 immunoglobulin-like]	--	--
A6QQS7	DNAJC12 protein	DNAJC12	889.3	888.1	864.9	931.6	980.4	--	--	DnaJ homolog subfamily C member 12	--	--	Molecular chaperone (DnaJ superfamily)	O	Posttranslational modification, protein turnover, chaperones ;	IPR001623 [DnaJ domain]	--	--
F1N0D6	Tyrosine-protein kinase	JAK1	890.7	889.8	839.7	891.7	949.9	2	Molecular Function:protein kinase activity (GO:0004672),Biological Process:protein phosphorylation (GO:0006468)	Janus kinase 1	2.7.10.2	ko01521 EGFR tyrosine kinase inhibitor resistance ko04151 PI3K-Akt signaling pathway ko04217 Necroptosis ko04380 Osteoclast differentiation ko04550 Signaling pathways regulating pluripotency of stem cells ko04621 NOD-like receptor signaling pathway ko04630 Jak-STAT signaling pathway ko04658 Th1 and Th2 cell differentiation ko04659 Th17 cell differentiation ko05140 Leishmaniasis ko05145 Toxoplasmo…	Tyrosine kinases	T	Signal transduction mechanisms ;	IPR001245 [Serine-threonine/tyrosine-protein kinase catalytic domain]	--	--
A0A3Q1M591	RAB43, member RAS oncogene family	RAB43	519.9	510.1	513.6	535	521.2	2	Molecular Function:GTP binding (GO:0005525),Biological Process:small GTPase mediated signal transduction (GO:0007264)	Ras-related protein Rab-19	--	--	GTPase Rab1/YPT1, small G protein superfamily, and related GTP-binding proteins	TU	Signal transduction mechanisms ; Intracellular trafficking, secretion, and vesicular transport ;	IPR001806 [Small GTPase superfamily]	--	--
A0A3Q1LSQ7	ATP binding cassette subfamily C member 4	LOC521568	535.6	516.2	478.8	516.6	509.6	5	Molecular Function:ATP binding (GO:0005524),Biological Process:transport (GO:0006810),Cellular Component:integral component of membrane (GO:0016021),Molecular Function:ATPase activity (GO:0016887),Biological Process:transmembrane transport (GO:0055085)	ATP-binding cassette, subfamily C (CFTR/MRP), member 4	--	ko01523 Antifolate resistance ko02010 ABC transporters ko04024 cAMP signaling pathway ko04976 Bile secretion	Multidrug resistance-associated protein/mitoxantrone resistance protein, ABC superfamily	Q	Secondary metabolites biosynthesis, transport and catabolism ;	IPR003439 [ABC transporter-like] ; IPR011527[ABC transporter type 1, transmembrane domain]	--	--
P50227	Sulfotransferase 1A1	SULT1A1	947.3	938.7	918.4	937.3	865.9	1	Molecular Function:sulfotransferase activity (GO:0008146)	aryl sulfotransferase	2.8.2.1	ko05204 Chemical carcinogenesis	Sulfotransferase	R	General function prediction only ;	IPR000863 [Sulfotransferase domain]	--	--
F1MJH1	Gelsolin	GSN	538.4	535	502.6	591.9	564.1	--	--	gelsolin	--	ko04666 Fc gamma R-mediated phagocytosis ko04810 Regulation of actin cytoskeleton ko05203 Viral carcinogenesis	Actin regulatory proteins (gelsolin/villin family)	Z	Cytoskeleton ;	IPR007123 [Gelsolin-like domain]	--	--
A7E3T1	CD151 antigen	CD151	1188.9	1147.6	1186.9	1302.5	1242.3	1	Cellular Component:integral component of membrane (GO:0016021)	CD151 antigen	--	--	Tetraspanin family integral membrane protein	R	General function prediction only ;	IPR018499 [Tetraspanin/Peripherin]	--	--
A0A3Q1LZ53	Ribosomal protein S6 kinase	RPS6KA3	823.5	807.9	738.8	779.2	751	4	Molecular Function:protein kinase activity (GO:0004672),Molecular Function:protein serine/threonine kinase activity (GO:0004674),Molecular Function:ATP binding (GO:0005524),Biological Process:protein phosphorylation (GO:0006468)	ribosomal protein S6 kinase alpha-1/2/3/6	2.7.11.1	ko04010 MAPK signaling pathway ko04114 Oocyte meiosis ko04150 mTOR signaling pathway ko04720 Long-term potentiation ko04722 Neurotrophin signaling pathway ko04914 Progesterone-mediated oocyte maturation ko04931 Insulin resistance	Ribosomal protein S6 kinase	T	Signal transduction mechanisms ;	IPR000719 [Protein kinase domain] ; IPR017892[Protein kinase, C-terminal]	--	--
A2VDY3	Charged multivesicular body protein 4a	CHMP4A	721	697.7	654	651.7	623.1	1	Biological Process:vacuolar transport (GO:0007034)	charged multivesicular body protein 4	--	ko04144 Endocytosis ko04217 Necroptosis	Protein involved in glucose derepression and pre-vacuolar endosome protein sorting	U	Intracellular trafficking, secretion, and vesicular transport ;	IPR005024 [Snf7 family]	--	--
A6QPH7	AKR7A2 protein	AKR7A2	805.4	742	761.2	783.8	816.5	--	--	aflatoxin B1 aldehyde reductase	--	ko00980 Metabolism of xenobiotics by cytochrome P450	--	--	--	IPR023210 [NADP-dependent oxidoreductase domain]	--	--
A0A3Q1N3F5	3beta-hydroxysteroid 3-dehydrogenase	HSD17B7	633.4	630.3	617.7	622.1	595.1	--	--	--	--	ko00100 Steroid biosynthesis ko00140 Steroid hormone biosynthesis ko01100 Metabolic pathways ko04913 Ovarian steroidogenesis	3-keto sterol reductase	I	Lipid transport and metabolism ;	IPR002347 [Short-chain dehydrogenase/reductase SDR]	--	--
E1BKS1	Syndecan	SDC4	864.4	913.4	794.8	882.6	953.4	--	--	syndecan 4	--	ko04512 ECM-receptor interaction ko04514 Cell adhesion molecules (CAMs) ko05205 Proteoglycans in cancer ko05418 Fluid shear stress and atherosclerosis	--	--	--	IPR027789 [Syndecan/Neurexin domain]	--	--
A0A3Q1M0K2	Receptor for activated C kinase 1	RACK1	348.2	359.3	346.7	357.7	353.6	1	Molecular Function:protein binding (GO:0005515)	guanine nucleotide-binding protein subunit beta-2-like 1 protein	--	ko05162 Measles	G protein beta subunit-like protein	T	Signal transduction mechanisms ;	IPR001680 [WD40 repeat]	--	--
Q0VD53	Vacuolar protein sorting-associated protein 26A	VPS26A	523	531.2	520	564.3	541.8	--	--	vacuolar protein sorting-associated protein 26	--	ko04144 Endocytosis	Membrane coat complex Retromer, subunit VPS26	U	Intracellular trafficking, secretion, and vesicular transport ;	IPR028934 [Vacuolar protein sorting protein 26 related]	--	--
A0A3Q1MWH8	Kinesin family member 5A	KIF5A	653.9	611.3	624	614.5	560.4	4	Molecular Function:microtubule motor activity (GO:0003777),Molecular Function:ATP binding (GO:0005524),Biological Process:microtubule-based movement (GO:0007018),Molecular Function:microtubule binding (GO:0008017)	kinesin family member 5	--	ko04144 Endocytosis ko04728 Dopaminergic synapse	Kinesin (SMY1 subfamily)	Z	Cytoskeleton ;	IPR001752 [Kinesin motor domain]	--	--
Q27971	Calpain-2 catalytic subunit	CAPN2	619.5	634.8	622.2	617.7	584.5	4	Molecular Function:calcium-dependent cysteine-type endopeptidase activity (GO:0004198),Molecular Function:calcium ion binding (GO:0005509),Cellular Component:intracellular (GO:0005622),Biological Process:proteolysis (GO:0006508)	calpain-2	3.4.22.53	ko04141 Protein processing in endoplasmic reticulum ko04210 Apoptosis ko04217 Necroptosis ko04218 Cellular senescence ko04510 Focal adhesion ko05010 Alzheimer's disease	Cytosolic Ca2+-dependent cysteine protease (calpain), large subunit (EF-Hand protein superfamily)	OT	Posttranslational modification, protein turnover, chaperones ; Signal transduction mechanisms ;	IPR001300 [Peptidase C2, calpain, catalytic domain] ; IPR002048[EF-hand domain] ; IPR022682[Peptidase C2, calpain, large subunit, domain III]	--	--
Q29RU0	E3 ubiquitin-protein ligase RNF128	RNF128	276.7	233.1	223.7	225.6	229	2	Molecular Function:protein binding (GO:0005515),Molecular Function:zinc ion binding (GO:0008270)	E3 ubiquitin-protein ligase RNF128	2.3.2.27	--	Predicted E3 ubiquitin ligase	O	Posttranslational modification, protein turnover, chaperones ;	IPR001841 [Zinc finger, RING-type] ; IPR003137[PA domain]	--	--
Q3T0W4	Protein phosphatase 1 regulatory subunit 7	PPP1R7	510.9	515.1	511.1	532.5	478.8	--	--	protein phosphatase 1 regulatory subunit 7	--	--	Protein phosphatase 1, regulatory subunit, and related proteins	T	Signal transduction mechanisms ;	--	--	--
A0A3Q1N0N4	Tropomyosin 1	TPM1	288.5	267.8	256	288.5	317.7	--	--	tropomyosin 1	--	ko04260 Cardiac muscle contraction ko04261 Adrenergic signaling in cardiomyocytes ko05206 MicroRNAs in cancer ko05410 Hypertrophic cardiomyopathy (HCM) ko05414 Dilated cardiomyopathy (DCM)	Actin filament-coating protein tropomyosin	Z	Cytoskeleton ;	IPR000533 [Tropomyosin]	--	--
P10152	Angiogenin-1	ANG1	640.8	668	662.4	708.3	665.9	--	--	angiogenin	3.1.27.-	--	--	--	--	IPR023412 [Ribonuclease A-domain]	--	--
A0A3Q1MEH2	Glycoprotein M6B	GPM6B	1379.6	1263.7	1241.4	1169.4	1256.1	1	Cellular Component:integral component of membrane (GO:0016021)	--	--	--	--	--	--	IPR001614 [Myelin proteolipid protein PLP]	--	--
Q08DV2	Glucosamine 6-phosphate N-acetyltransferase	GNPNAT1	929.3	945	966	878.4	869.7	1	Molecular Function:N-acetyltransferase activity (GO:0008080)	glucosamine-phosphate N-acetyltransferase	2.3.1.4	ko00520 Amino sugar and nucleotide sugar metabolism	Glucosamine-phosphate N-acetyltransferase	M	Cell wall/membrane/envelope biogenesis ;	IPR000182 [GNAT domain]	--	--
A4IFE3	Beta-centractin	ACTR1B	69.7	71.6	69.9	71.2	66.9	--	--	centractin	--	--	Actin and related proteins	Z	Cytoskeleton ;	IPR004000 [Actin family]	--	--
E1BLF0	Proline rich coiled-coil 1	PRRC1	260.5	237.3	231.7	241.7	231.5	--	--	--	--	--	--	--	--	IPR026533 [Non-canonical purine NTP phosphatase/PRRC1]	--	--
A1A4R1	Histone H2A type 2-C	H2AC20	1327.6	1403.3	1392.5	1455.6	1459	1	Molecular Function:DNA binding (GO:0003677)	histone H2A	--	ko04217 Necroptosis ko05034 Alcoholism ko05322 Systemic lupus erythematosus	Histone 2A	B	Chromatin structure and dynamics ;	IPR007125 [Histone H2A/H2B/H3] ; IPR032454[Histone H2A, C-terminal domain]	--	--
A2VE46	Chloride intracellular channel 2	CLIC2	118.3	121.5	115.8	123.4	117	1	Molecular Function:protein binding (GO:0005515)	chloride intracellular channel protein 2	--	--	Intracellular Cl- channel CLIC, contains GST domain	P	Inorganic ion transport and metabolism ;	IPR004045 [Glutathione S-transferase, N-terminal]	--	--
A0A140T886	Coatomer subunit gamma	COPG1	255.8	255.3	252.3	268	251.2	5	Molecular Function:structural molecule activity (GO:0005198),Biological Process:intracellular protein transport (GO:0006886),Biological Process:vesicle-mediated transport (GO:0016192),Cellular Component:membrane coat (GO:0030117),Cellular Component:COPI vesicle coat (GO:0030126)	coatomer subunit gamma	--	--	Vesicle coat complex COPI, gamma subunit	U	Intracellular trafficking, secretion, and vesicular transport ;	IPR002553 [Clathrin/coatomer adaptor, adaptin-like, N-terminal] ; IPR013040[Coatomer, gamma subunit, appendage, Ig-like subdomain] ; IPR032154[Coatomer subunit gamma, C-terminal]	--	--
F1N026	Integral membrane protein 2	ITM2B	677.1	695	575	633.4	551.1	--	--	integral membrane protein 2B	--	--	Uncharacterized conserved protein	S	Function unknown ;	IPR007084 [BRICHOS domain]	--	--
F1MII9	Ring finger and FYVE like domain containing E3 ubiquitin protein ligase	RFFL	424.6	368.4	360.6	357.7	366.2	--	--	E3 ubiquitin-protein ligase RNF34	2.3.2.27	--	Predicted E3 ubiquitin ligase	O	Posttranslational modification, protein turnover, chaperones ;	--	--	--
A0A3Q1LN09	Lemur tyrosine kinase 2	LMTK2	1237.5	1258.3	1234.7	1271.5	1224.9	2	Molecular Function:protein kinase activity (GO:0004672),Biological Process:protein phosphorylation (GO:0006468)	lemur tyrosine kinase 2	2.7.10.1	--	--	--	--	IPR001245 [Serine-threonine/tyrosine-protein kinase catalytic domain]	--	--
G3MZU3	Lipocalin/cytosolic fatty-acid binding domain-containing protein	LOC783399	547.7	678.4	605.4	622.1	565.6	--	--	--	--	--	--	--	--	IPR000566 [Lipocalin/cytosolic fatty-acid binding domain]	--	--
G3X7B2	non-specific serine/threonine protein kinase	CSNK1G3	44.9	39.5	39.3	43.2	39.4	4	Molecular Function:protein kinase activity (GO:0004672),Molecular Function:protein serine/threonine kinase activity (GO:0004674),Molecular Function:ATP binding (GO:0005524),Biological Process:protein phosphorylation (GO:0006468)	casein kinase 1, gamma	2.7.11.1	ko04340 Hedgehog signaling pathway	Casein kinase (serine/threonine/tyrosine protein kinase)	T	Signal transduction mechanisms ;	IPR000719 [Protein kinase domain] ; IPR022247[Casein kinase 1 gamma C-terminal]	--	--
A0A3Q1LZT9	WW domain binding protein 2	WBP2	1121.9	1001.3	901.6	825.4	755.5	--	--				WW domain binding protein WBP-2, contains GRAM domain	T	Signal transduction mechanisms ;	IPR004182 [GRAM domain]	--	--
A2T1U6	Aminopeptidase B	AP-B	494.8	496.6	502.4	505.2	495.4	2	Molecular Function:metallopeptidase activity (GO:0008237),Molecular Function:zinc ion binding (GO:0008270)	aminopeptidase B	3.4.11.6	--	Bifunctional leukotriene A4 hydrolase/aminopeptidase LTA4H	IOVE	Lipid transport and metabolism ; Posttranslational modification, protein turnover, chaperones ; Defense mechanisms ; Amino acid transport and metabolism ;	IPR014782 [Peptidase M1, membrane alanine aminopeptidase, N-terminal] ; IPR015211[Peptidase M1, leukotriene A4 hydrolase/aminopeptidase C-terminal]	--	--
A5PK00	Vacuolar protein-sorting-associated protein 36	VPS36	958.8	866	848.3	880.2	783.1	2	Molecular Function:phosphatidylinositol-3-phosphate binding (GO:0032266),Molecular Function:ubiquitin binding (GO:0043130)	ESCRT-II complex subunit VPS36	--	ko04144 Endocytosis	Vacuolar sorting protein VPS36	U	Intracellular trafficking, secretion, and vesicular transport ;	IPR007286 [EAP30] ; IPR021648[Vacuolar protein sorting protein 36, GLUE domain]	--	--
Q3T0F9	Growth factor receptor-bound protein 2	GRB2	1372.4	817.2	816.3	848.6	811.4	1	Molecular Function:protein binding (GO:0005515)	growth factor receptor-binding protein 2	--	ko01521 EGFR tyrosine kinase inhibitor resistance ko01522 Endocrine resistance ko04010 MAPK signaling pathway ko04012 ErbB signaling pathway ko04014 Ras signaling pathway ko04062 Chemokine signaling pathway ko04068 FoxO signaling pathway ko04072 Phospholipase D signaling pathway ko04150 mTOR signaling pathway ko04151 PI3K-Akt signaling pathway ko04380 Osteoclast differentiation ko04510 Focal adhe…	Adaptor protein GRB2, contains SH2 and SH3 domains	T	Signal transduction mechanisms ;	IPR000980 [SH2 domain] ; IPR001452[SH3 domain]	--	--
F1MX60	Cytoplasmic FMR1-interacting protein	CYFIP2	140	150.5	126.9	139.3	125.7	--	--	cytoplasmic FMR1 interacting protein	--	ko03013 RNA transport ko04810 Regulation of actin cytoskeleton	p53 inducible protein PIR121	R	General function prediction only ;	IPR008081 [Cytoplasmic FMR1-interacting] ; IPR009828[Protein of unknown function DUF1394]	--	--
P04409	Protein kinase C alpha type	PRKCA	913.9	859.5	840.5	875.4	845.7	6	Molecular Function:protein kinase activity (GO:0004672),Molecular Function:protein serine/threonine kinase activity (GO:0004674),Molecular Function:protein binding (GO:0005515),Molecular Function:ATP binding (GO:0005524),Biological Process:protein phosphorylation (GO:0006468),Biological Process:intracellular signal transduction (GO:0035556)	classical protein kinase C alpha type	2.7.11.13	ko01521 EGFR tyrosine kinase inhibitor resistance ko04010 MAPK signaling pathway ko04012 ErbB signaling pathway ko04014 Ras signaling pathway ko04015 Rap1 signaling pathway ko04020 Calcium signaling pathway ko04066 HIF-1 signaling pathway ko04070 Phosphatidylinositol signaling system ko04071 Sphingolipid signaling pathway ko04072 Phospholipase D signaling pathway ko04150 mTOR signaling pathway ko…	Serine/threonine protein kinase	T	Signal transduction mechanisms ;	IPR000008 [C2 domain] ; IPR000719[Protein kinase domain] ; IPR002219[Protein kinase C-like, phorbol ester/diacylglycerol-binding domain] ; IPR017892[Protein kinase, C-terminal]	--	--
A0A3Q1MT80	Dynein cytoplasmic 1 intermediate chain 2	DYNC1I2	891.1	896	908	963	953.6	3	Molecular Function:protein binding (GO:0005515),Cellular Component:cytoplasmic dynein complex (GO:0005868),Biological Process:microtubule-based movement (GO:0007018)	dynein intermediate chain, cytosolic	--	ko04145 Phagosome ko04962 Vasopressin-regulated water reabsorption ko05132 Salmonella infection	Cytoplasmic dynein intermediate chain	Z	Cytoskeleton ;	IPR001680 [WD40 repeat] ; IPR025956[Cytoplasmic dynein 1 intermediate chain 1/2]	--	--
P15103	Glutamine synthetase	GLUL	870.6	731.7	772.3	700.9	728.5	3	Molecular Function:glutamate-ammonia ligase activity (GO:0004356),Biological Process:glutamine biosynthetic process (GO:0006542),Biological Process:nitrogen compound metabolic process (GO:0006807)	glutamine synthetase	6.3.1.2	ko00220 Arginine biosynthesis ko00250 Alanine, aspartate and glutamate metabolism ko00630 Glyoxylate and dicarboxylate metabolism ko00910 Nitrogen metabolism ko01100 Metabolic pathways ko01230 Biosynthesis of amino acids ko04217 Necroptosis ko04724 Glutamatergic synapse ko04727 GABAergic synapse	Glutamine synthetase	E	Amino acid transport and metabolism ;	IPR008146 [Glutamine synthetase, catalytic domain] ; IPR008147[Glutamine synthetase, beta-Grasp domain]	--	--
F1N5T0	CutA divalent cation tolerance homolog	CUTA	533.1	468	456.1	425.2	421.5	1	Biological Process:response to metal ion (GO:0010038)	periplasmic divalent cation tolerance protein	--	--	Divalent cation tolerance-related protein	P	Inorganic ion transport and metabolism ;	IPR004323 [Divalent ion tolerance protein, CutA]	--	--
F1MMK2	Glucose-6-phosphate 1-dehydrogenase	G6PD	839.8	845.3	832.7	854.4	800.6	4	Molecular Function:glucose-6-phosphate dehydrogenase activity (GO:0004345),Biological Process:glucose metabolic process (GO:0006006),Molecular Function:NADP binding (GO:0050661),Biological Process:oxidation-reduction process (GO:0055114)	--	--	ko00030 Pentose phosphate pathway ko00480 Glutathione metabolism ko01100 Metabolic pathways ko01200 Carbon metabolism ko05230 Central carbon metabolism in cancer	Glucose-6-phosphate 1-dehydrogenase	G	Carbohydrate transport and metabolism ;	IPR022674 [Glucose-6-phosphate dehydrogenase, NAD-binding] ; IPR022675[Glucose-6-phosphate dehydrogenase, C-terminal]	--	--
F1MHB9	inositol-polyphosphate 5-phosphatase	INPP5A	1482	1451.6	1417.2	1536.2	1435	--	--	inositol-1,4,5-trisphosphate 5-phosphatase	3.1.3.56	ko00562 Inositol phosphate metabolism ko01100 Metabolic pathways ko04070 Phosphatidylinositol signaling system	Inositol polyphosphate 5-phosphatase, type I	I	Lipid transport and metabolism ;	--	--	--
E1BPW1	Oxysterol-binding protein	OSBP	816.7	824	740.7	760.2	726.2	--	--	oxysterol-binding protein 1	--	--	Oxysterol-binding protein	I	Lipid transport and metabolism ;	IPR000648 [Oxysterol-binding protein] ; IPR001849[Pleckstrin homology domain]	--	--
F6RF48	Vesicle transport protein	SFT2D2	675.5	762	744.8	774.2	708.8	1	Biological Process:vesicle-mediated transport (GO:0016192)	--	--	--	Membrane protein involved in ER to Golgi transport	U	Intracellular trafficking, secretion, and vesicular transport ;	IPR007305 [Vesicle transport protein, Got1/SFT2-like]	--	--
A6H7F6	Golgi phosphoprotein 3-like	GOLPH3L	986	1025.1	936	975.7	911.4	1	Molecular Function:phosphatidylinositol-4-phosphate binding (GO:0070273)	golgi phosphoprotein 3	--	--	Golgi protein	U	Intracellular trafficking, secretion, and vesicular transport ;	IPR008628 [Golgi phosphoprotein 3-like]	--	--
F1MTR4	Immunoglobulin superfamily member 8	IGSF8	301.9	320	299.5	279.1	307.2	--	--	immunoglobulin superfamily, member 8	--	--	--	--	--	IPR013106 [Immunoglobulin V-set domain]	--	--
A6QLY4	Isochorismatase domain-containing protein 1	ISOC1	444.9	458.6	423.8	458.5	448.8	2	Molecular Function:catalytic activity (GO:0003824),Biological Process:metabolic process (GO:0008152)	--	--	--	Mitochondrial associated endoribonuclease MAR1 (isochorismatase superfamily)	R	General function prediction only ;	IPR000868 [Isochorismatase-like]	--	--
A0A3Q1LSF0	Ig-like domain-containing protein		543.2	622.6	601.9	581.5	603.3	--	--	immunoglobulin lambda-like polypeptide 1	--	--	--	--	--	IPR013106 [Immunoglobulin V-set domain]	--	--
Q148C9	Heme-binding protein 1	HEBP1	824.6	724.5	801.6	712.7	629.2	--	--	--	--	--	--	--	--	IPR006917 [SOUL haem-binding protein]	--	--
A0A3Q1MNN6	Pregnancy zone protein-like	LOC506828	872.1	990.9	984	1000.5	997.2	3	Molecular Function:endopeptidase inhibitor activity (GO:0004866),Cellular Component:extracellular region (GO:0005576),Cellular Component:extracellular space (GO:0005615)	alpha-2-macroglobulin	--	ko04610 Complement and coagulation cascades	Alpha-macroglobulin	O	Posttranslational modification, protein turnover, chaperones ;	IPR001599 [Alpha-2-macroglobulin] ; IPR002890[Alpha-2-macroglobulin, N-terminal] ; IPR009048[Alpha-macroglobulin, receptor-binding] ; IPR011625[Alpha-2-macroglobulin, N-terminal 2] ; IPR011626[Alpha-macroglobulin complement component] ; IPR019565[Alpha-2-macroglobulin, thiol-ester bond-forming]	--	--
E1BBY7	Heat shock 70 kDa protein 4	HSPA4	769.5	739	697.6	772	628	--	--	heat shock 70kDa protein 4	--	ko04530 Tight junction ko04612 Antigen processing and presentation	Molecular chaperones HSP105/HSP110/SSE1, HSP70 superfamily	O	Posttranslational modification, protein turnover, chaperones ;	IPR013126 [Heat shock protein 70 family]	--	--
A0A3Q1LFZ6	Tropomyosin 1	TPM1	194.8	186.3	193.1	214.3	211.3	--	--	tropomyosin 3	--	ko04260 Cardiac muscle contraction ko04261 Adrenergic signaling in cardiomyocytes ko05200 Pathways in cancer ko05216 Thyroid cancer ko05410 Hypertrophic cardiomyopathy (HCM) ko05414 Dilated cardiomyopathy (DCM)	Actin filament-coating protein tropomyosin	Z	Cytoskeleton ;	IPR000533 [Tropomyosin]	--	--
F8UZU9	40S ribosomal protein SA	RPSA	559.7	552.5	527	539	537.7	4	Molecular Function:structural constituent of ribosome (GO:0003735),Cellular Component:intracellular (GO:0005622),Cellular Component:ribosome (GO:0005840),Biological Process:translation (GO:0006412)	small subunit ribosomal protein SAe	--	ko03010 Ribosome	40S ribosomal protein SA (P40)/Laminin receptor 1	J	Translation, ribosomal structure and biogenesis ;	IPR001865 [Ribosomal protein S2] ; IPR032281[40S ribosomal protein SA, C-terminal domain]	--	--
K4JB97	Alpha-2-macroglobulin variant 4	A2M	81.5	75.3	85.9	86.7	87.7	2	Cellular Component:extracellular region (GO:0005576),Cellular Component:extracellular space (GO:0005615)	alpha-2-macroglobulin	--	ko04610 Complement and coagulation cascades	Alpha-macroglobulin	O	Posttranslational modification, protein turnover, chaperones ;	IPR009048 [Alpha-macroglobulin, receptor-binding] ; IPR011626[Alpha-macroglobulin complement component]	--	--
P28782	Protein S100-A8	S100A8	944.1	940.1	997.7	901.8	1030.3	--	--	protein S100-A8	--	ko04657 IL-17 signaling pathway	--	--	--	IPR013787 [S100/CaBP-9k-type, calcium binding, subdomain]	--	--
A0A3Q1MCX8	Shootin-1	SHTN1	582.9	553.4	541.8	572.3	561.7	--	--	--	--	--	--	--	--	--	--	--
Q6QRN7	PP1201 protein	TMBIM1	801.6	650.1	548	644.5	631.2	--	--	uncharacterized protein	--	--	N-methyl-D-aspartate receptor glutamate-binding subunit	T	Signal transduction mechanisms ;	IPR006214 [Bax inhibitor 1-related]	--	--
P58108	5-AMP-activated protein kinase subunit gamma-1	PRKAG1	574.7	570.9	518.7	557.5	536.7	--	--	5'-AMP-activated protein kinase, regulatory gamma subunit	--	ko04068 FoxO signaling pathway ko04152 AMPK signaling pathway ko04211 Longevity regulating pathway ko04213 Longevity regulating pathway - multiple species ko04371 Apelin signaling pathway ko04530 Tight junction ko04710 Circadian rhythm ko04910 Insulin signaling pathway ko04920 Adipocytokine signaling pathway ko04921 Oxytocin signaling pathway ko04922 Glucagon signaling pathway ko04931 Insulin res…	5'-AMP-activated protein kinase, gamma subunit	C	Energy production and conversion ;	IPR000644 [CBS domain]	--	--
A0A3Q1MV99	RAB GTPase activating protein 1	RABGAP1	797.8	801.6	806.1	817.5	775.1	1	Molecular Function:protein binding (GO:0005515)	Rab GTPase-activating protein 1	--	--	Rab6 GTPase activator GAPCenA and related TBC domain proteins	R	General function prediction only ;	IPR000195 [Rab-GTPase-TBC domain] ; IPR006020[PTB/PI domain] ; IPR022164[Kinesin-like]	--	--
Q2KI84	Histidine--tRNA ligase, cytoplasmic	HARS1	683.9	665.1	691	674.4	663.7	3	Molecular Function:aminoacyl-tRNA ligase activity (GO:0004812),Molecular Function:ATP binding (GO:0005524),Biological Process:tRNA aminoacylation for protein translation (GO:0006418)	histidyl-tRNA synthetase	6.1.1.21	ko00970 Aminoacyl-tRNA biosynthesis	Histidyl-tRNA synthetase	J	Translation, ribosomal structure and biogenesis ;	IPR000738 [WHEP-TRS domain] ; IPR004154[Anticodon-binding]	--	--
A0A3Q1ND22	Adaptor protein, phosphotyrosine interacting with PH domain and leucine zipper 1	APPL1	684.2	709.5	662.3	663.6	662.9	1	Molecular Function:protein binding (GO:0005515)	DCC-interacting protein 13 alpha	--	ko04211 Longevity regulating pathway ko05200 Pathways in cancer ko05210 Colorectal cancer	Putative GTPase activating proteins (GAPs)	T	Signal transduction mechanisms ;	IPR001849 [Pleckstrin homology domain] ; IPR006020[PTB/PI domain]	--	--
Q2NKY7	Septin-2	SEPTIN2	535.4	525.5	497.9	493.6	548.4	1	Molecular Function:GTP binding (GO:0005525)	septin 2	--	ko05100 Bacterial invasion of epithelial cells	Septin family protein (P-loop GTPase)	DZU	Cell cycle control, cell division, chromosome partitioning ; Cytoskeleton ; Intracellular trafficking, secretion, and vesicular transport ;	IPR030379 [Septin-type guanine nucleotide-binding (G) domain]	--	--
A0A452DJ01	Calpain 1	CAPN1	739.3	718.5	674.1	704.5	689.7	4	Molecular Function:calcium-dependent cysteine-type endopeptidase activity (GO:0004198),Molecular Function:calcium ion binding (GO:0005509),Cellular Component:intracellular (GO:0005622),Biological Process:proteolysis (GO:0006508)	calpain-1	3.4.22.52	ko04141 Protein processing in endoplasmic reticulum ko04210 Apoptosis ko04217 Necroptosis ko04218 Cellular senescence ko05010 Alzheimer's disease	Cytosolic Ca2+-dependent cysteine protease (calpain), large subunit (EF-Hand protein superfamily)	OT	Posttranslational modification, protein turnover, chaperones ; Signal transduction mechanisms ;	IPR001300 [Peptidase C2, calpain, catalytic domain] ; IPR002048[EF-hand domain] ; IPR022682[Peptidase C2, calpain, large subunit, domain III]	--	--
F1MRG6	Ig-like domain-containing protein	LOC536097	616.8	582	556.4	558.9	549.4	--	--	signal-regulatory protein alpha/beta1/gamma	--	ko04380 Osteoclast differentiation	--	--	--	IPR003597 [Immunoglobulin C1-set] ; IPR013106[Immunoglobulin V-set domain]	--	--
Q17QL8	palmitoyl-protein hydrolase	LYPLA2	700	640.6	587.8	670	552.1	1	Molecular Function:hydrolase activity (GO:0016787)	lysophospholipase II	3.1.1.5	ko00564 Glycerophospholipid metabolism	Lysophospholipase	I	Lipid transport and metabolism ;	IPR003140 [Phospholipase/carboxylesterase/thioesterase]	--	--
Q32LI4	CSNK1A1 protein	CSNK1A1	87.4	78	78.6	81.7	73.8	3	Molecular Function:protein kinase activity (GO:0004672),Molecular Function:ATP binding (GO:0005524),Biological Process:protein phosphorylation (GO:0006468)	casein kinase 1, alpha	2.7.11.1	ko04310 Wnt signaling pathway ko04340 Hedgehog signaling pathway ko05165 Human papillomavirus infection ko05224 Breast cancer ko05225 Hepatocellular carcinoma ko05226 Gastric cancer	Casein kinase (serine/threonine/tyrosine protein kinase)	T	Signal transduction mechanisms ;	IPR000719 [Protein kinase domain]	--	--
P61085	Ubiquitin-conjugating enzyme E2 K	UBE2K	540.2	536	508.5	524.8	514	--	--	ubiquitin-conjugating enzyme (huntingtin interacting protein 2)	2.3.2.23	ko04120 Ubiquitin mediated proteolysis	Ubiquitin-protein ligase	O	Posttranslational modification, protein turnover, chaperones ;	IPR000608 [Ubiquitin-conjugating enzyme E2] ; IPR015940[Ubiquitin-associated domain]	--	--
A0A3Q1MXS2	Integrin subunit alpha V	ITGAV	759.9	658.8	652.8	677.4	645.4	--	--	integrin alpha V	--	ko04145 Phagosome ko04151 PI3K-Akt signaling pathway ko04510 Focal adhesion ko04512 ECM-receptor interaction ko04514 Cell adhesion molecules (CAMs) ko04810 Regulation of actin cytoskeleton ko04919 Thyroid hormone signaling pathway ko05165 Human papillomavirus infection ko05200 Pathways in cancer ko05205 Proteoglycans in cancer ko05222 Small cell lung cancer ko05410 Hypertrophic cardiomyopathy (HC…	Vitronectin receptor, alpha subunit	W	Extracellular structures ;	IPR013517 [FG-GAP repeat] ; IPR013649[Integrin alpha-2] ; IPR018184[Integrin alpha chain, C-terminal cytoplasmic region, conserved site]	--	--
Q3MHY1	Cysteine and glycine-rich protein 1	CSRP1	426.5	408.5	388	373.8	358.4	1	Molecular Function:zinc ion binding (GO:0008270)	cysteine and glycine-rich protein	--	--	Regulatory protein MLP and related LIM proteins	TZ	Signal transduction mechanisms ; Cytoskeleton ;	IPR001781 [Zinc finger, LIM-type]	--	--
A0A6B9SF49	Ig lamda chain variable region (Fragment)		423.4	466.6	446.1	438.6	466.2	--	--	--	--	--	--	--	--	IPR013106 [Immunoglobulin V-set domain]	--	--
Q1JP91	Hypoxanthine phosphoribosyltransferase	HPRT1	239.4	217.2	213.9	214.1	193.4	1	Biological Process:nucleoside metabolic process (GO:0009116)	hypoxanthine phosphoribosyltransferase	2.4.2.8	ko00230 Purine metabolism ko00983 Drug metabolism - other enzymes ko01100 Metabolic pathways	Hypoxanthine-guanine phosphoribosyltransferase	F	Nucleotide transport and metabolism ;	IPR000836 [Phosphoribosyltransferase domain]	--	--
F1MYV9	non-specific serine/threonine protein kinase	OXSR1	603.5	568.7	554.8	565.1	518	4	Molecular Function:protein kinase activity (GO:0004672),Molecular Function:protein serine/threonine kinase activity (GO:0004674),Molecular Function:ATP binding (GO:0005524),Biological Process:protein phosphorylation (GO:0006468)	serine/threonine-protein kinase OSR1/STK39	2.7.11.1	--	Ste20-like serine/threonine protein kinase	T	Signal transduction mechanisms ;	IPR000719 [Protein kinase domain] ; IPR024678[Serine/threonine-protein kinase OSR1/WNK, CCT domain]	--	--
Q9TRB9	Enterotoxin-binding glycoprotein PP20K (Fragment)		16967.1	17473.9	17953.4	18274.3	18411.9	--	--	--	--	--	--	--	--	--	--	--
A0A3Q1ME19	CD2 associated protein	CD2AP	515.4	465.8	478.7	482.3	528.5	1	Molecular Function:protein binding (GO:0005515)	CD2-associated protein	--	ko05100 Bacterial invasion of epithelial cells	Adaptor protein CMS/SETA	T	Signal transduction mechanisms ;	IPR001452 [SH3 domain]	--	--
Q2HJ58	Ribose-phosphate pyrophosphokinase 1	PRPS1	573.6	576.6	570.9	614.2	557.3	3	Molecular Function:magnesium ion binding (GO:0000287),Molecular Function:ribose phosphate diphosphokinase activity (GO:0004749),Biological Process:nucleotide biosynthetic process (GO:0009165)	ribose-phosphate pyrophosphokinase	2.7.6.1	ko00030 Pentose phosphate pathway ko00230 Purine metabolism ko01100 Metabolic pathways ko01200 Carbon metabolism ko01230 Biosynthesis of amino acids	Ribose-phosphate pyrophosphokinase	FE	Nucleotide transport and metabolism ; Amino acid transport and metabolism ;	IPR005946 [Ribose-phosphate diphosphokinase] ; IPR029099[Ribose-phosphate pyrophosphokinase, N-terminal domain]	--	--
Q0VCN9	Folate receptor 2 (Fetal)	FOLR2	317.6	252.4	271	271.7	244.9	--	--	folate receptor	--	ko01523 Antifolate resistance ko04144 Endocytosis	--	--	--	IPR018143 [Folate receptor-like]	--	--
A0A3Q1M667	Ig-like domain-containing protein		34.1	47.2	64.6	40	39.9	--	--	immunoglobulin heavy chain	--	ko04020 Calcium signaling pathway ko04064 NF-kappa B signaling pathway ko04072 Phospholipase D signaling pathway ko04145 Phagosome ko04151 PI3K-Akt signaling pathway ko04640 Hematopoietic cell lineage ko04650 Natural killer cell mediated cytotoxicity ko04662 B cell receptor signaling pathway ko04664 Fc epsilon RI signaling pathway ko04666 Fc gamma R-mediated phagocytosis ko04672 Intestinal immune…	--	--	--	IPR013106 [Immunoglobulin V-set domain]	--	--
E1B6Z6	Lipocalin 2	LCN2	521.6	585.7	603.9	636.6	654.8	--	--	lipocalin 2	--	ko04657 IL-17 signaling pathway	--	--	--	IPR000566 [Lipocalin/cytosolic fatty-acid binding domain]	--	--
E1BN47	Cytoplasmic FMR1-interacting protein	CYFIP1	156.5	161.9	135.1	139.8	143.8	--	--	cytoplasmic FMR1 interacting protein	--	ko03013 RNA transport ko04810 Regulation of actin cytoskeleton	p53 inducible protein PIR121	R	General function prediction only ;	IPR008081 [Cytoplasmic FMR1-interacting] ; IPR009828[Protein of unknown function DUF1394]	--	--
F1MDT6	Glycerol-3-phosphate acyltransferase 1, mitochondrial	GPAM	399.9	395.3	365.5	387.4	391.4	1	Biological Process:metabolic process (GO:0008152)	glycerol-3-phosphate O-acyltransferase 1/2	2.3.1.15	ko00561 Glycerolipid metabolism ko00564 Glycerophospholipid metabolism ko01100 Metabolic pathways	Mitochondrial glycerol-3-phosphate acyltransferase GPAT	I	Lipid transport and metabolism ;	IPR002123 [Phospholipid/glycerol acyltransferase]	--	--
F6R1D7	LRAT domain containing 2	LRATD2	423.6	415.7	391.5	404.8	373.3	--	--	--	--	--	--	--	--	IPR007053 [LRAT-like domain]	--	--
A0A3Q1LNB1	PTTG1 interacting protein	PTTG1IP	2078.4	1940.3	2077.8	1975.2	1942.7	--	--	--	--	--	--	--	--	--	--	--
A6QQ93	Protein shisa-like-2B	SHISAL2B	757.9	678.2	713.1	644.8	625.8	--	--	--	--	--	--	--	--	IPR026910 [Shisa family]	--	--
F1MMV6	Calcium binding protein 39 like	CAB39L	543.8	497.9	415.7	424.6	416.1	--	--	calcium binding protein 39	--	ko04150 mTOR signaling pathway ko04152 AMPK signaling pathway	Conserved protein Mo25	S	Function unknown ;	IPR013878 [Mo25-like]	--	--
F1MVC0	CAD protein	CAD	531.6	530.5	467.7	490.7	481.5	5	Molecular Function:ATP binding (GO:0005524),Biological Process:cellular amino acid metabolic process (GO:0006520),Molecular Function:amino acid binding (GO:0016597),Molecular Function:carboxyl- or carbamoyltransferase activity (GO:0016743),Molecular Function:hydrolase activity (GO:0016787)	--	--	ko00240 Pyrimidine metabolism ko00250 Alanine, aspartate and glutamate metabolism ko01100 Metabolic pathways	Multifunctional pyrimidine synthesis protein CAD (includes carbamoyl-phophate synthetase, aspartate transcarbamylase, and glutamine amidotransferase)	R	General function prediction only ;	IPR002474 [Carbamoyl-phosphate synthase, small subunit N-terminal domain] ; IPR005479[Carbamoyl-phosphate synthetase large subunit-like, ATP-binding domain] ; IPR005480[Carbamoyl-phosphate synthetase, large subunit oligomerisation domain] ; IPR006131[Aspartate/ornithine carbamoyltransferase, Asp/Orn-binding domain] ; IPR006132[Aspartate/ornithine carbamoyltransferase, carbamoyl-P binding] ; IPR00…	--	--
F1MZK4	Basic leucine zipper and W2 domains 1	BZW1	759.4	726.3	701.4	746.8	679.1	1	Molecular Function:protein binding (GO:0005515)	--	--	--	Predicted translation factor, contains W2 domain	J	Translation, ribosomal structure and biogenesis ;	IPR003307 [W2 domain]	--	--
A0A3Q1MTU5	Exocyst complex component	EXOC6B	238.2	230.9	248.9	238	238.7	2	Cellular Component:exocyst (GO:0000145),Biological Process:vesicle docking involved in exocytosis (GO:0006904)	exocyst complex component 6	--	--	Exocyst complex, subunit SEC15	U	Intracellular trafficking, secretion, and vesicular transport ;	IPR007225 [Exocyst complex component EXOC6/Sec15]	--	--
P20456	Inositol monophosphatase 1	IMPA1	729.4	689.4	668.6	670.4	667.9	1	Biological Process:phosphatidylinositol phosphorylation (GO:0046854)	myo-inositol-1(or 4)-monophosphatase	3.1.3.25	ko00562 Inositol phosphate metabolism ko01100 Metabolic pathways ko04070 Phosphatidylinositol signaling system	Inositol monophosphatase	G	Carbohydrate transport and metabolism ;	IPR000760 [Inositol monophosphatase-like]	--	--
F1MHN8	Activated leukocyte cell adhesion molecule	ALCAM	622.6	616.7	609.4	606	634.2	--	--	activated leukocyte cell adhesion molecule	--	ko04514 Cell adhesion molecules (CAMs)	--	--	--	IPR013162 [CD80-like, immunoglobulin C2-set]	--	--
Q3SYT9	Poly(RC) binding protein 2	PCBP2	141.9	139.4	143.9	160.9	130.1	1	Molecular Function:RNA binding (GO:0003723)	poly(rC)-binding protein 2	--	ko04216 Ferroptosis	PolyC-binding proteins alphaCP-1 and related KH domain proteins	AR	RNA processing and modification ; General function prediction only ;	IPR004088 [K Homology domain, type 1]	--	--
A1A4L7	glutathione transferase	GSTM4	259	256.1	240.3	242.6	256	1	Molecular Function:protein binding (GO:0005515)	glutathione S-transferase	2.5.1.18	ko00480 Glutathione metabolism ko00980 Metabolism of xenobiotics by cytochrome P450 ko00982 Drug metabolism - cytochrome P450 ko01524 Platinum drug resistance ko05200 Pathways in cancer ko05204 Chemical carcinogenesis ko05225 Hepatocellular carcinoma ko05418 Fluid shear stress and atherosclerosis	Glutathione S-transferase	O	Posttranslational modification, protein turnover, chaperones ;	IPR004045 [Glutathione S-transferase, N-terminal] ; IPR004046[Glutathione S-transferase, C-terminal]	--	--
A0A452DJE0	Angiotensin-converting enzyme	ACE2	508	537.3	490.7	476.8	452.7	4	Biological Process:proteolysis (GO:0006508),Molecular Function:metallopeptidase activity (GO:0008237),Molecular Function:peptidyl-dipeptidase activity (GO:0008241),Cellular Component:membrane (GO:0016020)	angiotensin-converting enzyme 2	3.4.17.23	ko04614 Renin-angiotensin system ko04974 Protein digestion and absorption	Angiotensin I-converting enzymes - M2 family peptidases	E	Amino acid transport and metabolism ;	IPR001548 [Peptidase M2, peptidyl-dipeptidase A] ; IPR031588[Collectrin domain]	--	--
Q5E997	F-actin-capping protein subunit alpha-2	CAPZA2	372.2	387.4	358.5	386.6	357.5	2	Cellular Component:F-actin capping protein complex (GO:0008290),Biological Process:barbed-end actin filament capping (GO:0051016)	capping protein (actin filament) muscle Z-line, alpha	--	ko04144 Endocytosis	F-actin capping protein, alpha subunit	Z	Cytoskeleton ;	IPR002189 [F-actin-capping protein subunit alpha]	--	--
G3MWV5	H1.4 linker histone, cluster member	H1-4	124.3	172.6	145.5	159.4	157.2	4	Cellular Component:nucleosome (GO:0000786),Molecular Function:DNA binding (GO:0003677),Cellular Component:nucleus (GO:0005634),Biological Process:nucleosome assembly (GO:0006334)	histone H1/5	--	--	Histone H1	B	Chromatin structure and dynamics ;	IPR005818 [Linker histone H1/H5, domain H15]	--	--
Q9TS74	Pancreatic elastase inhibitor (Fragment)		667.1	958.7	862.9	841.8	959.1	--	--	serpin peptidase inhibitor, clade A	--	--	Serpin	V	Defense mechanisms ;	--	--	--
A0A3Q1LLT0	Ig-like domain-containing protein		205.3	186.6	192.9	174.7	190.5	--	--	immunoglobulin heavy chain	--	ko04020 Calcium signaling pathway ko04064 NF-kappa B signaling pathway ko04072 Phospholipase D signaling pathway ko04145 Phagosome ko04151 PI3K-Akt signaling pathway ko04640 Hematopoietic cell lineage ko04650 Natural killer cell mediated cytotoxicity ko04662 B cell receptor signaling pathway ko04664 Fc epsilon RI signaling pathway ko04666 Fc gamma R-mediated phagocytosis ko04672 Intestinal immune…	--	--	--	IPR013106 [Immunoglobulin V-set domain]	--	--
A0A3Q1NES9	Twinfilin actin binding protein 1	TWF1	861.2	839.4	778	846	787.7	2	Molecular Function:actin binding (GO:0003779),Cellular Component:intracellular (GO:0005622)	twinfilin	--	--	Protein tyrosine kinase 9/actin monomer-binding protein	W	Extracellular structures ;	IPR002108 [Actin-depolymerising factor homology domain]	--	--
F1N3P2	Ubiquitin carboxyl-terminal hydrolase	USP5	327.6	345.3	295.8	310	305.9	3	Molecular Function:zinc ion binding (GO:0008270),Biological Process:protein deubiquitination (GO:0016579),Molecular Function:thiol-dependent ubiquitinyl hydrolase activity (GO:0036459)	ubiquitin carboxyl-terminal hydrolase 5/13	3.4.19.12	--	Ubiquitin-specific protease UBP14	O	Posttranslational modification, protein turnover, chaperones ;	IPR001394 [Peptidase C19, ubiquitin carboxyl-terminal hydrolase] ; IPR001607[Zinc finger, UBP-type] ; IPR015940[Ubiquitin-associated domain]	--	--
Q3T0Y8	Vesicle-associated membrane protein 8	VAMP8	1252.8	1170.3	1138.6	1080.4	1168.5	2	Cellular Component:integral component of membrane (GO:0016021),Biological Process:vesicle-mediated transport (GO:0016192)	vesicle-associated membrane protein 8	--	ko04130 SNARE interactions in vesicular transport ko04140 Autophagy - animal ko04611 Platelet activation	Synaptobrevin/VAMP-like protein	U	Intracellular trafficking, secretion, and vesicular transport ;	IPR001388 [Synaptobrevin]	--	--
Q2KI32	RAB3A interacting protein	RAB3IP	830	802	770.7	820.9	736.2	--	--	Rab-3A-interacting protein	--	--	Guanine nucleotide exchange factor	U	Intracellular trafficking, secretion, and vesicular transport ;	IPR009449 [GDP/GTP exchange factor Sec2, N-terminal]	--	--
C6KEF7	Growth/differentiation factor 8	MSTN	410.4	522.2	487.3	487	491.2	2	Molecular Function:growth factor activity (GO:0008083),Biological Process:growth (GO:0040007)	growth differentiation factor 8/11	--	--	Transforming growth factor beta, bone morphogenetic protein and related proteins	T	Signal transduction mechanisms ;	IPR001111 [Transforming growth factor-beta, N-terminal] ; IPR001839[Transforming growth factor-beta, C-terminal]	--	--
A2VE13	Protein MAL2	MAL2	205.7	211.9	221.3	205	193.5	1	Cellular Component:membrane (GO:0016020)	--	--	--	Members of chemokine-like factor super family and related proteins	V	Defense mechanisms ;	IPR008253 [Marvel domain]	--	--
Q3SYR8	Immunoglobulin J chain	JCHAIN	867.8	1007.4	992.1	851.3	968.1	--	--	--	--	--	--	--	--	IPR024110 [Immunoglobulin J chain]	--	--
F1MLD7	EFR3 homolog A	EFR3A	479.6	457.3	479.4	469.8	476.9	--	--	protein EFR3	--	--	Putative transmembrane protein cmp44E	R	General function prediction only ;	--	--	--
P08037	Beta-1,4-galactosyltransferase 1	B4GALT1	762.7	819.4	846.8	920.6	938.1	--	--	--	--	ko00052 Galactose metabolism ko00510 N-Glycan biosynthesis ko00514 Other types of O-glycan biosynthesis ko00515 Mannose type O-glycan biosynthesis ko00533 Glycosaminoglycan biosynthesis - keratan sulfate ko00601 Glycosphingolipid biosynthesis - lacto and neolacto series ko01100 Metabolic pathways	UDP-Gal:glucosylceramide beta-1,4-galactosyltransferase	G	Carbohydrate transport and metabolism ;	IPR027791 [Galactosyltransferase, C-terminal] ; IPR027995[Galactosyltransferase, N-terminal]	--	--
A0A3Q1LR40	Lipoprotein lipase	LIPG	139.5	163.8	173.5	154.7	161.8	1	Molecular Function:protein binding (GO:0005515)	endothelial lipase	3.1.1.3	ko00561 Glycerolipid metabolism ko01100 Metabolic pathways ko04979 Cholesterol metabolism	--	--	--	IPR001024 [PLAT/LH2 domain] ; IPR013818[Lipase/vitellogenin]	--	--
A0A3Q1MKY2	Thioredoxin domain-containing protein 17	TXNDC17	298.9	221.2	214.1	207.9	193.6	--	--	--	--	--	Uncharacterized conserved protein	S	Function unknown ;	IPR010357 [Protein of unknown function DUF953, thioredoxin-like]	--	--
E1BHE1	TAO kinase 3	TAOK3	345.4	325.6	341.3	323.7	350.9	3	Molecular Function:protein kinase activity (GO:0004672),Molecular Function:ATP binding (GO:0005524),Biological Process:protein phosphorylation (GO:0006468)	thousand and one amino acid protein kinase	2.7.11.1	ko04010 MAPK signaling pathway	Serine/threonine protein kinase	T	Signal transduction mechanisms ;	IPR000719 [Protein kinase domain]	--	--
P15467	Ribonuclease 4	RNASE4	379.8	407.1	400.5	444.7	393.3	--	--	ribonuclease 4	3.1.27.-	--	--	--	--	IPR023412 [Ribonuclease A-domain]	--	--
Q3SZ19	26S proteasome non-ATPase regulatory subunit 9	PSMD9	680.1	597.1	567.9	571.1	597.2	1	Molecular Function:protein binding (GO:0005515)	26S proteasome non-ATPase regulatory subunit 9	--	--	26S proteasome regulatory complex, subunit PSMD9	O	Posttranslational modification, protein turnover, chaperones ;	IPR001478 [PDZ domain]	--	--
A5D7A0	EF-hand domain-containing protein D2	EFHD2	158.3	147.6	142	148.3	134.9	1	Molecular Function:calcium ion binding (GO:0005509)	--	--	--	Predicted Ca2+-binding protein, EF-Hand protein superfamily	R	General function prediction only ;	IPR002048 [EF-hand domain]	--	--
A0A3Q1M0I1	Uncharacterized protein	LOC523126	890.4	847.1	914	937.6	957.5	5	Molecular Function:ATP binding (GO:0005524),Biological Process:transport (GO:0006810),Cellular Component:integral component of membrane (GO:0016021),Molecular Function:ATPase activity (GO:0016887),Biological Process:transmembrane transport (GO:0055085)	ATP-binding cassette, subfamily C (CFTR/MRP), member 4	--	ko01523 Antifolate resistance ko02010 ABC transporters ko04024 cAMP signaling pathway ko04976 Bile secretion	Multidrug resistance-associated protein/mitoxantrone resistance protein, ABC superfamily	Q	Secondary metabolites biosynthesis, transport and catabolism ;	IPR003439 [ABC transporter-like] ; IPR011527[ABC transporter type 1, transmembrane domain]	--	--
Q3SWY3	Inosine-5-monophosphate dehydrogenase 2	IMPDH2	630.1	616.5	587.7	612.9	599.5	2	Molecular Function:catalytic activity (GO:0003824),Biological Process:oxidation-reduction process (GO:0055114)	IMP dehydrogenase	1.1.1.205	ko00230 Purine metabolism ko00983 Drug metabolism - other enzymes ko01100 Metabolic pathways	IMP dehydrogenase/GMP reductase	F	Nucleotide transport and metabolism ;	IPR000644 [CBS domain] ; IPR001093[IMP dehydrogenase/GMP reductase]	--	--
Q3ZBU9	UBX domain-containing protein 4	UBXN4	706.2	664.3	610.7	663	618.1	1	Molecular Function:protein binding (GO:0005515)	--	--	--	Ubiquitin regulatory protein UBXD2, contains UAS and UBX domains	R	General function prediction only ;	IPR001012 [UBX domain]	--	--
A0A3Q1MNN7	Mitogen-activated protein kinase	MAPK3	116.8	140.1	133.7	141.1	138	3	Molecular Function:protein kinase activity (GO:0004672),Molecular Function:ATP binding (GO:0005524),Biological Process:protein phosphorylation (GO:0006468)	mitogen-activated protein kinase 1/3	2.7.11.24	ko01521 EGFR tyrosine kinase inhibitor resistance ko01522 Endocrine resistance ko01524 Platinum drug resistance ko04010 MAPK signaling pathway ko04012 ErbB signaling pathway ko04014 Ras signaling pathway ko04015 Rap1 signaling pathway ko04022 cGMP-PKG signaling pathway ko04024 cAMP signaling pathway ko04062 Chemokine signaling pathway ko04066 HIF-1 signaling pathway ko04068 FoxO signaling pathway…	Mitogen-activated protein kinase	T	Signal transduction mechanisms ;	IPR000719 [Protein kinase domain]	--	--
F1MLA4	3-hydroxybutyrate dehydrogenase 2	BDH2	632.5	622.2	563	602.3	570.8	--	--	3-hydroxybutyrate dehydrogenase	1.1.1.30	ko00072 Synthesis and degradation of ketone bodies ko00650 Butanoate metabolism ko01100 Metabolic pathways	Reductases with broad range of substrate specificities	R	General function prediction only ;	--	--	--
Q6VAN7	Carcinoembryonic antigen-related cell adhesion molecule 1 isoform 3Ls	CEACAM1	534.5	494	580.9	528.1	545.9	--	--	carcinoembryonic antigen-related cell adhesion molecule	--	--	--	--	--	IPR013106 [Immunoglobulin V-set domain] ; IPR013151[Immunoglobulin]	--	--
F1MEX9	Acyl-CoA synthetase long chain family member 3	ACSL3	886.2	835.2	808.9	825.3	825.6	2	Molecular Function:catalytic activity (GO:0003824),Biological Process:metabolic process (GO:0008152)	long-chain acyl-CoA synthetase	6.2.1.3	ko00061 Fatty acid biosynthesis ko00071 Fatty acid degradation ko01100 Metabolic pathways ko01212 Fatty acid metabolism ko03320 PPAR signaling pathway ko04146 Peroxisome ko04216 Ferroptosis ko04920 Adipocytokine signaling pathway	Acyl-CoA synthetase	I	Lipid transport and metabolism ;	IPR000873 [AMP-dependent synthetase/ligase]	--	--
Q32KR9	Charged multivesicular body protein 1A	CHMP1A	1146.1	1071.7	1039	1073.8	979.9	1	Biological Process:vacuolar transport (GO:0007034)	charged multivesicular body protein 1	--	ko04144 Endocytosis ko04217 Necroptosis	Vacuolar assembly/sorting protein DID2	U	Intracellular trafficking, secretion, and vesicular transport ;	IPR005024 [Snf7 family]	--	--
Q58D62	Fetuin-B	FETUB	707.4	1081.1	928.9	1027.4	1077.7	1	Molecular Function:cysteine-type endopeptidase inhibitor activity (GO:0004869)	--	--	--	--	--	--	IPR000010 [Cystatin domain]	--	--
E1BCU8	Inducible T cell costimulator ligand	ICOSLG	806.4	805.2	803.1	808.8	774.2	--	--	inducible T-cell co-stimulator ligand	--	ko04514 Cell adhesion molecules (CAMs) ko04672 Intestinal immune network for IgA production	--	--	--	IPR013106 [Immunoglobulin V-set domain] ; IPR013162[CD80-like, immunoglobulin C2-set]	--	--
F1MHP4	RAB22A, member RAS onco family	RAB22A	763.2	698.4	631.9	668	598.8	2	Molecular Function:GTP binding (GO:0005525),Biological Process:small GTPase mediated signal transduction (GO:0007264)	Ras-related protein Rab-22	--	ko04144 Endocytosis	GTPase Rab5/YPT51 and related small G protein superfamily GTPases	U	Intracellular trafficking, secretion, and vesicular transport ;	IPR001806 [Small GTPase superfamily]	--	--
Q0P5A1	Dynactin subunit 3	DCTN3	727.1	736.1	661.4	701.3	675.4	--	--	dynactin 3	--	--	--	--	--	IPR009991 [Dynactin subunit p22]	--	--
E1BEX4	Uroporphyrinogen decarboxylase	UROD	184.5	196	188.9	186.1	192.5	2	Molecular Function:uroporphyrinogen decarboxylase activity (GO:0004853),Biological Process:porphyrin-containing compound biosynthetic process (GO:0006779)	uroporphyrinogen decarboxylase	4.1.1.37	ko00860 Porphyrin and chlorophyll metabolism ko01100 Metabolic pathways	Uroporphyrinogen decarboxylase	H	Coenzyme transport and metabolism ;	IPR000257 [Uroporphyrinogen decarboxylase (URO-D)]	--	--
F1MIL9	Glucosamine (UDP-N-acetyl)-2-epimerase/N-acetylmannosamine kinase	GNE	483.4	473.6	447.3	472.2	422.4	--	--	--	--	ko00520 Amino sugar and nucleotide sugar metabolism ko01100 Metabolic pathways	--	--	--	IPR000600 [ROK family] ; IPR003331[UDP-N-acetylglucosamine 2-epimerase domain]	--	--
Q5KR49	Tropomyosin alpha-1 chain	TPM1	89.8	90.3	93.7	93.2	102.5	--	--	tropomyosin 1	--	ko04260 Cardiac muscle contraction ko04261 Adrenergic signaling in cardiomyocytes ko05206 MicroRNAs in cancer ko05410 Hypertrophic cardiomyopathy (HCM) ko05414 Dilated cardiomyopathy (DCM)	Actin filament-coating protein tropomyosin	Z	Cytoskeleton ;	IPR000533 [Tropomyosin]	--	--
Q5E9E2	Myosin regulatory light polypeptide 9	MYL9	426.1	415.1	391.9	371	372.4	1	Molecular Function:calcium ion binding (GO:0005509)	myosin regulatory light chain 12	--	ko04510 Focal adhesion ko04530 Tight junction ko04611 Platelet activation ko04670 Leukocyte transendothelial migration ko04810 Regulation of actin cytoskeleton	Myosin regulatory light chain, EF-Hand protein superfamily	Z	Cytoskeleton ;	IPR002048 [EF-hand domain] ; IPR015070[DJBP, EF-hand domain]	--	--
A4FUX1	CIDEA protein	CIDEA	1251.7	1180.7	1086.3	1216.9	1179.6	2	Cellular Component:intracellular (GO:0005622),Biological Process:apoptotic process (GO:0006915)	--	--	--	--	--	--	IPR003508 [CIDE-N domain]	--	--
A0A3Q1M2H2	Actin related protein 2	ACTR2	254.4	257	266.3	269.3	260.6	--	--	actin-related protein 2	--	ko04530 Tight junction	Actin-related protein Arp2/3 complex, subunit Arp2	Z	Cytoskeleton ;	IPR004000 [Actin family]	--	--
Q2KIX7	Protein HP-25 homolog 1		348.9	592	529.7	499.4	639.6	--	--	--	--	--	--	--	--	IPR001073 [C1q domain] ; IPR008160[Collagen triple helix repeat]	--	--
A5D7H3	Choline transporter-like protein 2	SLC44A2	901.6	926.5	895.5	938.1	858.1	--	--	solute carrier family 44 (choline transporter-like protein), member 2/4/5	--	ko05231 Choline metabolism in cancer	Choline transporter-like protein	I	Lipid transport and metabolism ;	IPR007603 [Choline transporter-like]	--	--
Q04173	Rap1 GTPase-GDP dissociation stimulator 1	RAP1GDS1	179.1	193.6	176.1	189.1	166.6	1	Molecular Function:protein binding (GO:0005515)	--	--	--	Rho/Rac GTPase guanine nucleotide exchange factor smgGDS/Vimar	T	Signal transduction mechanisms ;	IPR000225 [Armadillo]	--	--
A4IFN6	Sorting nexin	SNX18	524	509.9	466.7	507.3	490	2	Molecular Function:protein binding (GO:0005515),Molecular Function:phosphatidylinositol binding (GO:0035091)	sorting nexin-9/18/33	--	--	Sorting nexin SNX9/SH3PX1 and related proteins	U	Intracellular trafficking, secretion, and vesicular transport ;	IPR001452 [SH3 domain] ; IPR001683[Phox homologous domain] ; IPR019497[Sorting nexin protein, WASP-binding domain]	--	--
P61284	60S ribosomal protein L12	RPL12	488.2	495.4	483.1	501.4	488	3	Molecular Function:structural constituent of ribosome (GO:0003735),Cellular Component:ribosome (GO:0005840),Biological Process:translation (GO:0006412)	large subunit ribosomal protein L12e	--	ko03010 Ribosome	40S ribosomal protein S2	J	Translation, ribosomal structure and biogenesis ;	IPR020783 [Ribosomal protein L11, C-terminal] ; IPR020784[Ribosomal protein L11, N-terminal]	--	--
F1MMK7	GTP-binding protein	RRAD	242.1	223.5	215.8	207.2	213.2	2	Molecular Function:GTP binding (GO:0005525),Biological Process:small GTPase mediated signal transduction (GO:0007264)	Ras-related associated with diabetes	--	--	Ras-related GTPase	R	General function prediction only ;	IPR001806 [Small GTPase superfamily]	--	--
F1MFK7	Galactokinase 2	GALK2	707.4	706.2	661.6	656.7	634.9	1	Molecular Function:ATP binding (GO:0005524)	N-acetylgalactosamine kinase	2.7.1.157	--	Galactokinase	G	Carbohydrate transport and metabolism ;	IPR006204 [GHMP kinase N-terminal domain] ; IPR013750[GHMP kinase, C-terminal domain] ; IPR019539[Galactokinase galactose-binding domain]	--	--
F1MHH9	Fc fragment of IgG receptor IIb	FCGR2B	801.8	794.8	806	805.8	825.6	1	Molecular Function:protein binding (GO:0005515)	low affinity immunoglobulin gamma Fc receptor II-b	--	ko04145 Phagosome ko04380 Osteoclast differentiation ko04662 B cell receptor signaling pathway ko04666 Fc gamma R-mediated phagocytosis ko05150 Staphylococcus aureus infection ko05152 Tuberculosis ko05162 Measles	--	--	--	IPR007110 [Immunoglobulin-like domain]	--	--
Q6EIP9	Prion protein (Fragment)		680.8	718.3	761.3	745.9	724.7	2	Cellular Component:membrane (GO:0016020),Biological Process:protein homooligomerization (GO:0051260)	--	--	--	--	--	--	IPR022416 [Prion/Doppel protein, beta-ribbon domain]	--	--
F1MMK9	Protein AMBP	KIF12	687.2	823.1	774.7	1001.6	863.7	1	Molecular Function:serine-type endopeptidase inhibitor activity (GO:0004867)	--	--	--	--	--	--	IPR000566 [Lipocalin/cytosolic fatty-acid binding domain] ; IPR002223[Pancreatic trypsin inhibitor Kunitz domain]	--	--
A7E3X2	Casein kinase I isoform gamma-1	CSNK1G1	573.5	564.5	528.2	523.1	504.3	4	Molecular Function:protein kinase activity (GO:0004672),Molecular Function:protein serine/threonine kinase activity (GO:0004674),Molecular Function:ATP binding (GO:0005524),Biological Process:protein phosphorylation (GO:0006468)	casein kinase 1, gamma	2.7.11.1	ko04340 Hedgehog signaling pathway	Casein kinase (serine/threonine/tyrosine protein kinase)	T	Signal transduction mechanisms ;	IPR000719 [Protein kinase domain] ; IPR022247[Casein kinase 1 gamma C-terminal]	--	--
O97802	Latrophilin 2 splice variant baaae		422.1	443.5	420.2	496	434.9	5	Molecular Function:G-protein coupled receptor activity (GO:0004930),Biological Process:G-protein coupled receptor signaling pathway (GO:0007186),Cellular Component:membrane (GO:0016020),Cellular Component:integral component of membrane (GO:0016021),Molecular Function:carbohydrate binding (GO:0030246)	latrophilin 2	--	--	G protein-coupled receptors	T	Signal transduction mechanisms ;	IPR000203 [GPS motif] ; IPR000832[GPCR, family 2, secretin-like] ; IPR000922[D-galactoside/L-rhamnose binding SUEL lectin domain] ; IPR001879[GPCR, family 2, extracellular hormone receptor domain] ; IPR003112[Olfactomedin-like domain] ; IPR003334[GPCR, family 2, latrophilin, C-terminal] ; IPR032471[GAIN domain, N-terminal]	--	--
Q2KJ44	Serine/threonine-protein phosphatase 2A activator	PTPA	440.4	428	412.7	425.3	417	1	Molecular Function:phosphatase activator activity (GO:0019211)	serine/threonine-protein phosphatase 2A activator	--	ko04931 Insulin resistance	Phosphotyrosyl phosphatase activator	DT	Cell cycle control, cell division, chromosome partitioning ; Signal transduction mechanisms ;	IPR004327 [Phosphotyrosyl phosphatase activator, PTPA]	--	--
Q3ZCH9	Haloacid dehalogenase-like hydrolase domain-containing protein 2	HDHD2	717.6	670.2	637.3	667.9	614.1	--	--	--	--	--	Predicted sugar phosphatase (HAD superfamily)	R	General function prediction only ;	IPR006357 [HAD-superfamily hydrolase, subfamily IIA]	--	--
Q0II48	Bcl-2-like protein 15	BCL2L15	547.3	553.7	503.4	490.1	496	--	--	--	--	--	--	--	--	--	--	--
Q0V7N0	Vesicle-associated membrane protein 1	VAMP1	138.8	140.2	141.8	145.6	136.8	2	Cellular Component:integral component of membrane (GO:0016021),Biological Process:vesicle-mediated transport (GO:0016192)	vesicle-associated membrane protein 1	--	ko04130 SNARE interactions in vesicular transport	Synaptobrevin/VAMP-like protein	U	Intracellular trafficking, secretion, and vesicular transport ;	IPR001388 [Synaptobrevin]	--	--
A0A3Q1LUZ7	Rhophilin Rho GTPase binding protein 2	RHPN2	745.1	745.7	708.6	718	671.5	1	Biological Process:signal transduction (GO:0007165)	--	--	--	Predicted signal transduction protein	R	General function prediction only ;	IPR004328 [BRO1 domain] ; IPR011072[HR1 rho-binding repeat]	--	--
G3MZE0	Ig-like domain-containing protein		249.6	292.3	306	275.6	320.8	--	--	--	--	--	--	--	--	IPR013106 [Immunoglobulin V-set domain]	--	--
A0A3Q1LPI1	Uncharacterized protein	LOC100848700	515.5	410.1	377.6	380	359.1	5	Molecular Function:ATP binding (GO:0005524),Biological Process:transport (GO:0006810),Cellular Component:integral component of membrane (GO:0016021),Molecular Function:ATPase activity (GO:0016887),Biological Process:transmembrane transport (GO:0055085)	ATP-binding cassette, subfamily C (CFTR/MRP), member 4	--	ko01523 Antifolate resistance ko02010 ABC transporters ko04024 cAMP signaling pathway ko04976 Bile secretion	Multidrug resistance-associated protein/mitoxantrone resistance protein, ABC superfamily	Q	Secondary metabolites biosynthesis, transport and catabolism ;	IPR003439 [ABC transporter-like] ; IPR011527[ABC transporter type 1, transmembrane domain]	--	--
Q58CS7	Charged multivesicular body protein 3	CHMP3	1259.2	1155.7	1079.2	1160.4	1027.7	1	Biological Process:vacuolar transport (GO:0007034)	charged multivesicular body protein 3	--	ko04144 Endocytosis ko04217 Necroptosis	Vacuolar sorting protein VPS24	U	Intracellular trafficking, secretion, and vesicular transport ;	IPR005024 [Snf7 family]	--	--
A4IFE6	ABCE1 protein	ABCE1	485.6	487.1	481.7	502.2	478.3	2	Molecular Function:ATP binding (GO:0005524),Molecular Function:ATPase activity (GO:0016887)	ATP-binding cassette, sub-family E, member 1	--	--	RNAse L inhibitor, ABC superfamily	A	RNA processing and modification ;	IPR003439 [ABC transporter-like] ; IPR007209[RNase L inhibitor RLI, possible metal-binding domain] ; IPR017896[4Fe-4S ferredoxin-type, iron-sulphur binding domain]	--	--
P21809	Biglycan	BGN	222.3	283.5	261.7	261.8	277.6	1	Molecular Function:protein binding (GO:0005515)	biglycan	--	--	FOG: Leucine rich repeat	R	General function prediction only ;	IPR000372 [Leucine-rich repeat N-terminal domain] ; IPR001611[Leucine-rich repeat]	--	--
A0A3Q1MJV1	Major allergen I polypeptide chain 1-like	LOC104970284	96.5	108.1	137.4	108.5	111.3	--	--	--	--	--	--	--	--	IPR016126 [Secretoglobin]	--	--
Q9GL65	Toll-like receptor 4	TLR4	998.1	1026.9	1018.6	1051.3	972.7	2	Molecular Function:protein binding (GO:0005515),Biological Process:signal transduction (GO:0007165)	toll-like receptor 4	--	ko04064 NF-kappa B signaling pathway ko04066 HIF-1 signaling pathway ko04145 Phagosome ko04151 PI3K-Akt signaling pathway ko04217 Necroptosis ko04620 Toll-like receptor signaling pathway ko04621 NOD-like receptor signaling pathway ko05132 Salmonella infection ko05133 Pertussis ko05134 Legionellosis ko05140 Leishmaniasis ko05142 Chagas disease (American trypanosomiasis) ko05144 Malaria ko05145 Tox…	FOG: Toll/interleukin receptor and related proteins containing LRR and TIR repeats	T	Signal transduction mechanisms ;	IPR000157 [Toll/interleukin-1 receptor homology (TIR) domain] ; IPR001611[Leucine-rich repeat]	--	--
A0A452DIP8	Coagulation factor X	F10	872.5	787.4	809.5	804.3	796.6	5	Molecular Function:serine-type endopeptidase activity (GO:0004252),Molecular Function:calcium ion binding (GO:0005509),Molecular Function:protein binding (GO:0005515),Cellular Component:extracellular region (GO:0005576),Biological Process:proteolysis (GO:0006508)	coagulation factor X	3.4.21.6	ko04610 Complement and coagulation cascades	--	--	--	IPR000294 [Gamma-carboxyglutamic acid-rich (GLA) domain] ; IPR000742[EGF-like domain] ; IPR001254[Serine proteases, trypsin domain]	--	--
A0A3Q1MRJ9	Nectin cell adhesion molecule 2	NECTIN2	285.7	289.2	289	294.4	307.2	--	--	poliovirus receptor-related protein 2	--	ko04514 Cell adhesion molecules (CAMs) ko04520 Adherens junction ko05168 Herpes simplex infection	--	--	--	IPR013106 [Immunoglobulin V-set domain] ; IPR013162[CD80-like, immunoglobulin C2-set]	--	--
O02659	Mannose-binding protein C	MBL	405.2	630.7	479.9	549.1	532.8	--	--	mannose-binding lectin	--	ko04145 Phagosome ko04610 Complement and coagulation cascades ko05150 Staphylococcus aureus infection	C-type lectin	TV	Signal transduction mechanisms ; Defense mechanisms ;	IPR001304 [C-type lectin-like] ; IPR008160[Collagen triple helix repeat]	--	--
A0A452DJD0	Secretoglobin, family 1D, member 2	SCGB1D	968.5	1134.6	1188.3	1254.1	1108.4	--	--	--	--	--	--	--	--	IPR016126 [Secretoglobin]	--	--
Q58CZ4	Flotillin	FLOT2	302.2	302.8	253.8	263.8	283	--	--	flotillin	--	ko04910 Insulin signaling pathway	Flotillins	UZ	Intracellular trafficking, secretion, and vesicular transport ; Cytoskeleton ;	IPR001107 [Band 7 domain]	--	--
P02081	Hemoglobin fetal subunit beta		175.4	157.2	154.5	163.5	184.6	2	Molecular Function:oxygen binding (GO:0019825),Molecular Function:heme binding (GO:0020037)	hemoglobin subunit beta	--	ko05143 African trypanosomiasis ko05144 Malaria	Globins and related hemoproteins	C	Energy production and conversion ;	IPR000971 [Globin]	--	--
F1ML83	Glycoprotein IIIb	LOC518526	129.7	130.5	168.8	141.9	145.3	1	Cellular Component:membrane (GO:0016020)	CD36 antigen	--	ko03320 PPAR signaling pathway ko04145 Phagosome ko04152 AMPK signaling pathway ko04512 ECM-receptor interaction ko04640 Hematopoietic cell lineage ko04920 Adipocytokine signaling pathway ko04931 Insulin resistance ko04975 Fat digestion and absorption ko04979 Cholesterol metabolism ko05144 Malaria	Plasma membrane glycoprotein CD36 and related membrane receptors	T	Signal transduction mechanisms ;	IPR002159 [CD36 family]	--	--
F1MRZ3	Adhesion G protein-coupled receptor G2	ADGRG2	640.5	740.4	704.7	681.3	649	4	Molecular Function:G-protein coupled receptor activity (GO:0004930),Biological Process:G-protein coupled receptor signaling pathway (GO:0007186),Cellular Component:membrane (GO:0016020),Cellular Component:integral component of membrane (GO:0016021)	G protein-coupled receptor 64	--	--	G protein-coupled receptors	T	Signal transduction mechanisms ;	IPR000203 [GPS motif] ; IPR000832[GPCR, family 2, secretin-like]	--	--
A6H7G2	Drebrin-like protein	DBNL	367.6	329.6	300.4	327.1	289.8	3	Molecular Function:actin binding (GO:0003779),Molecular Function:protein binding (GO:0005515),Cellular Component:intracellular (GO:0005622)	drebrin-like protein	--	--	Drebrins and related actin binding proteins	Z	Cytoskeleton ;	IPR001452 [SH3 domain] ; IPR002108[Actin-depolymerising factor homology domain]	--	--
A0A6B9SBR8	Ig lamda chain variable region (Fragment)		493.9	456.5	450.1	413.7	457.1	--	--	--	--	--	--	--	--	IPR013106 [Immunoglobulin V-set domain]	--	--
A0A3Q1MDA5	Mesothelin	MSLN	384.5	662.3	787.6	725.7	850.6	--	--	mesothelin	--	--	--	--	--	IPR010335 [Mesothelin]	--	--
G5E5V1	Ig-like domain-containing protein		104	146	81.5	94.4	89.1	--	--	--	--	--	--	--	--	IPR013106 [Immunoglobulin V-set domain]	--	--
A7MB31	Amino acid transporter	SLC1A1	278.2	282.1	262	272.8	240.5	2	Molecular Function:symporter activity (GO:0015293),Cellular Component:integral component of membrane (GO:0016021)	solute carrier family 1 (neuronal/epithelial high affinity glutamate transporter), member 1	--	ko04724 Glutamatergic synapse ko04974 Protein digestion and absorption	Glutamate/aspartate and neutral amino acid transporters	E	Amino acid transport and metabolism ;	IPR001991 [Sodium:dicarboxylate symporter]	--	--
A2VE81	Occludin	OCLN	507.7	487	469.8	490.7	471.1	1	Cellular Component:membrane (GO:0016020)	occludin	--	ko04514 Cell adhesion molecules (CAMs) ko04530 Tight junction ko04670 Leukocyte transendothelial migration ko05160 Hepatitis C	--	--	--	IPR008253 [Marvel domain] ; IPR010844[Occludin homology domain]	--	--
A0A3Q1MQQ6	CAP-Gly domain containing linker protein 1	CLIP1	466.4	438.3	486	469	436.7	--	--	CAP-Gly domain-containing linker protein 1	--	ko04150 mTOR signaling pathway	Cytoskeleton-associated protein and related proteins	ZR	Cytoskeleton ; General function prediction only ;	IPR000938 [CAP Gly-rich domain] ; IPR032108[CLIP1, zinc knuckle]	--	--
A0A3Q1MA45	SRCR domain-containing protein		269	302.2	295.4	290.4	283.4	2	Molecular Function:scavenger receptor activity (GO:0005044),Cellular Component:membrane (GO:0016020)	deleted in malignant brain tumors 1 protein	--	ko04970 Salivary secretion	--	--	--	IPR001190 [SRCR domain]	--	--
A5PKM1	ZNRF2 protein	ZNRF2	488.5	486.8	479.5	492.6	489.5	2	Molecular Function:protein binding (GO:0005515),Molecular Function:zinc ion binding (GO:0008270)	E3 ubiquitin-protein ligase ZNRF1/2	2.3.2.27	--	Predicted E3 ubiquitin ligase	O	Posttranslational modification, protein turnover, chaperones ;	IPR001841 [Zinc finger, RING-type]	--	--
P01966	Hemoglobin subunit alpha	HBA	1377.9	1328.7	1160.7	1182.1	1281.4	2	Molecular Function:oxygen binding (GO:0019825),Molecular Function:heme binding (GO:0020037)	hemoglobin subunit alpha	--	ko05143 African trypanosomiasis ko05144 Malaria	Globins and related hemoproteins	C	Energy production and conversion ;	IPR000971 [Globin]	--	--
A8E4N7	TBC1D10A protein	TBC1D10A	323.9	245.4	186.6	152	152.3	--	--	TBC1 domain family member 10	--	--	PDZ-domain interacting protein EPI64, contains TBC domain	U	Intracellular trafficking, secretion, and vesicular transport ;	IPR000195 [Rab-GTPase-TBC domain]	--	--
A0A3Q1M6K7	ATP-dependent 6-phosphofructokinase	PFKM	156.5	160.4	154.4	166	155.6	2	Molecular Function:6-phosphofructokinase activity (GO:0003872),Biological Process:glycolytic process (GO:0006096)	6-phosphofructokinase 1	2.7.1.11	ko00010 Glycolysis / Gluconeogenesis ko00030 Pentose phosphate pathway ko00051 Fructose and mannose metabolism ko00052 Galactose metabolism ko01100 Metabolic pathways ko01200 Carbon metabolism ko01230 Biosynthesis of amino acids ko03018 RNA degradation ko04152 AMPK signaling pathway ko05230 Central carbon metabolism in cancer	Pyrophosphate-dependent phosphofructo-1-kinase	G	Carbohydrate transport and metabolism ;	IPR000023 [Phosphofructokinase domain]	--	--
E1BJP1	Lipocalin/cytosolic fatty-acid binding domain-containing protein	LOC513329	44.6	58	60.3	61.4	57.3	--	--	--	--	--	--	--	--	IPR000566 [Lipocalin/cytosolic fatty-acid binding domain]	--	--
E1BKZ1	Glutathione reductase	GSR	381.7	360.3	362.3	385.4	356.7	3	Molecular Function:oxidoreductase activity (GO:0016491),Biological Process:cell redox homeostasis (GO:0045454),Biological Process:oxidation-reduction process (GO:0055114)	glutathione reductase (NADPH)	1.8.1.7	ko00480 Glutathione metabolism ko04918 Thyroid hormone synthesis	Pyridine nucleotide-disulphide oxidoreductase	Q	Secondary metabolites biosynthesis, transport and catabolism ;	IPR004099 [Pyridine nucleotide-disulphide oxidoreductase, dimerisation domain] ; IPR023753[FAD/NAD(P)-binding domain]	--	--
E1BIE9	Solute carrier family 23 member 1-like	LOC100337457	444	410.1	394.9	422.3	382.3	4	Molecular Function:transporter activity (GO:0005215),Biological Process:transport (GO:0006810),Cellular Component:membrane (GO:0016020),Biological Process:transmembrane transport (GO:0055085)	solute carrier family 23 (nucleobase transporter), member 1/2	--	--	Xanthine/uracil transporters	F	Nucleotide transport and metabolism ;	IPR006043 [Xanthine/uracil/vitamin C permease]	--	--
A0A3Q1M7W7	Major allergen I polypeptide chain 1-like	LOC104970193	212.2	265.9	283.2	267.6	294.9	--	--	--	--	--	--	--	--	IPR016126 [Secretoglobin]	--	--
P81644	Apolipoprotein A-II	APOA2	881.4	919.2	1097.6	1131.8	1182	--	--	apolipoprotein A-II	--	ko03320 PPAR signaling pathway ko04979 Cholesterol metabolism	--	--	--	--	--	--
F1MYX6	Solute carrier family 7 member 8	SLC7A8	287.2	256.6	234.3	237.4	217.4	3	Biological Process:amino acid transmembrane transport (GO:0003333),Molecular Function:amino acid transmembrane transporter activity (GO:0015171),Cellular Component:membrane (GO:0016020)	solute carrier family 7 (L-type amino acid transporter), member 8	--	ko04974 Protein digestion and absorption	Amino acid transporters	E	Amino acid transport and metabolism ;	IPR002293 [Amino acid/polyamine transporter I]	--	--
P29392	Spermadhesin-1	SPADH1	481.4	466.9	507.5	510.3	514.4	--	--	--	--	--	--	--	--	IPR000859 [CUB domain]	--	--
A0A3Q1ME13	Gephyrin	GPHN	345.3	332	328.8	327.3	323.1	1	Biological Process:molybdopterin cofactor biosynthetic process (GO:0032324)	--	--	ko00790 Folate biosynthesis ko01100 Metabolic pathways ko04727 GABAergic synapse	Molybdopterin biosynthesis protein	H	Coenzyme transport and metabolism ;	IPR001453 [MoaB/Mog domain] ; IPR005110[MoeA, N-terminal and linker domain] ; IPR005111[MoeA, C-terminal, domain IV]	--	--
A0A3Q1MQD7	TPD52 like 2	TPD52L2	575.4	516.7	519.9	498	464.5	--	--	--	--	--	Coiled-coil protein TPD52	R	General function prediction only ;	IPR007327 [Tumour protein D52]	--	--
A0A3Q1MCT4	SH3 domain binding glutamate rich protein like 2	SH3BGRL2	440.8	422.3	403.6	417.5	400.1	--	--	--	--	--	Uncharacterized conserved protein	S	Function unknown ;	IPR006993 [SH3-binding, glutamic acid-rich protein]	--	--
Q58CQ2	Actin-related protein 2/3 complex subunit 1B	ARPC1B	1052.7	1012	964.6	1024.3	943.5	1	Molecular Function:protein binding (GO:0005515)	actin related protein 2/3 complex, subunit 1A/1B	--	ko04144 Endocytosis ko04666 Fc gamma R-mediated phagocytosis ko04810 Regulation of actin cytoskeleton ko05100 Bacterial invasion of epithelial cells ko05132 Salmonella infection	Actin-related protein Arp2/3 complex, subunit ARPC1/p41-ARC	Z	Cytoskeleton ;	IPR001680 [WD40 repeat]	--	--
Q95M18	Endoplasmin	HSP90B1	331.9	333.6	319.4	347.7	334.8	4	Molecular Function:ATP binding (GO:0005524),Biological Process:protein folding (GO:0006457),Biological Process:response to stress (GO:0006950),Molecular Function:unfolded protein binding (GO:0051082)	heat shock protein 90kDa beta	--	ko04141 Protein processing in endoplasmic reticulum ko04151 PI3K-Akt signaling pathway ko04657 IL-17 signaling pathway ko04915 Estrogen signaling pathway ko04918 Thyroid hormone synthesis ko05200 Pathways in cancer ko05215 Prostate cancer ko05418 Fluid shear stress and atherosclerosis	Endoplasmic reticulum glucose-regulated protein (GRP94/endoplasmin), HSP90 family	O	Posttranslational modification, protein turnover, chaperones ;	IPR001404 [Heat shock protein Hsp90 family] ; IPR003594[Histidine kinase-like ATPase, C-terminal domain]	--	--
O62829	Protein phosphatase 1A	PPM1A	932.9	897.2	890.9	976.9	917.7	4	Molecular Function:magnesium ion binding (GO:0000287),Molecular Function:catalytic activity (GO:0003824),Molecular Function:phosphoprotein phosphatase activity (GO:0004721),Molecular Function:manganese ion binding (GO:0030145)	protein phosphatase 1A	3.1.3.16	ko04010 MAPK signaling pathway	Protein phosphatase 1B (formerly 2C)	T	Signal transduction mechanisms ;	IPR001932 [PPM-type phosphatase domain] ; IPR012911[Protein serine/threonine phosphatase 2C, C-terminal]	--	--
Q3T054	GTP-binding nuclear protein Ran	RAN	623.5	569.9	536.9	538.3	501	2	Molecular Function:GTP binding (GO:0005525),Biological Process:small GTPase mediated signal transduction (GO:0007264)	GTP-binding nuclear protein Ran	--	ko03008 Ribosome biogenesis in eukaryotes ko03013 RNA transport ko05166 HTLV-I infection ko05169 Epstein-Barr virus infection	GTPase Ran/TC4/GSP1 (nuclear protein transport pathway), small G protein superfamily	U	Intracellular trafficking, secretion, and vesicular transport ;	IPR001806 [Small GTPase superfamily]	--	--
A0A3S5ZP75	Phosphopantothenoylcysteine synthetase	PPCS	873	896.8	838.2	915.4	933.2	--	--	phosphopantothenate---cysteine ligase (ATP)	6.3.2.51	ko00770 Pantothenate and CoA biosynthesis ko01100 Metabolic pathways	Uncharacterized conserved protein with similarity to phosphopantothenoylcysteine synthetase/decarboxylase	R	General function prediction only ;	IPR007085 [DNA/pantothenate metabolism flavoprotein, C-terminal]	--	--
Q2KJE5	Glyceraldehyde-3-phosphate dehydrogenase, testis-specific	GAPDHS	33.4	34.2	31.3	31.8	30.9	1	Biological Process:oxidation-reduction process (GO:0055114)	glyceraldehyde-3-phosphate dehydrogenase, spermatogenic	1.2.1.12	ko00010 Glycolysis / Gluconeogenesis ko01100 Metabolic pathways	Glyceraldehyde 3-phosphate dehydrogenase	G	Carbohydrate transport and metabolism ;	IPR020828 [Glyceraldehyde 3-phosphate dehydrogenase, NAD(P) binding domain] ; IPR020829[Glyceraldehyde 3-phosphate dehydrogenase, catalytic domain]	--	--
P48427	Tubulin-specific chaperone A	TBCA	698	632.9	603.7	599.2	603.1	3	Biological Process:tubulin complex assembly (GO:0007021),Biological Process:post-chaperonin tubulin folding pathway (GO:0007023),Molecular Function:beta-tubulin binding (GO:0048487)	tubulin-specific chaperone A	--	--	Beta-tubulin folding cofactor A	O	Posttranslational modification, protein turnover, chaperones ;	IPR004226 [Tubulin binding cofactor A]	--	--
Q3T0T7	GTP-binding protein SAR1b	SAR1B	253.9	227.9	199.2	225.2	181.9	1	Molecular Function:GTP binding (GO:0005525)	GTP-binding protein SAR1	3.6.5.-	ko04141 Protein processing in endoplasmic reticulum ko05134 Legionellosis	Vesicle coat complex COPII, GTPase subunit SAR1	U	Intracellular trafficking, secretion, and vesicular transport ;	IPR006689 [Small GTPase superfamily, ARF/SAR type]	--	--
Q3ZBF7	Prostaglandin E synthase 3	PTGES3	421.9	398	379.5	401.3	421.6	--	--	cytosolic prostaglandin-E synthase	5.3.99.3	ko00590 Arachidonic acid metabolism ko01100 Metabolic pathways	HSP90 co-chaperone p23	O	Posttranslational modification, protein turnover, chaperones ;	IPR007052 [CS domain]	--	--
A0A3Q1LPG0	Ig-like domain-containing protein		139.8	159.2	172.1	137	200.4	--	--	immunoglobulin heavy chain	--	ko04020 Calcium signaling pathway ko04064 NF-kappa B signaling pathway ko04072 Phospholipase D signaling pathway ko04145 Phagosome ko04151 PI3K-Akt signaling pathway ko04640 Hematopoietic cell lineage ko04650 Natural killer cell mediated cytotoxicity ko04662 B cell receptor signaling pathway ko04664 Fc epsilon RI signaling pathway ko04666 Fc gamma R-mediated phagocytosis ko04672 Intestinal immune…	--	--	--	IPR003597 [Immunoglobulin C1-set]	--	--
F1N0F7	Eukaryotic translation initiation factor 5	EIF5	588.7	569.9	595.3	592.1	650.3	3	Molecular Function:translation initiation factor activity (GO:0003743),Molecular Function:protein binding (GO:0005515),Biological Process:translational initiation (GO:0006413)	translation initiation factor 5	--	ko03013 RNA transport	Translation initiation factor 5 (eIF-5)	J	Translation, ribosomal structure and biogenesis ;	IPR002735 [Translation initiation factor IF2/IF5] ; IPR003307[W2 domain]	--	--
G3MXE3	Secretoglobin family 2B member 2	LOC785756	400.2	496.1	432.4	467.2	423.9	1	Cellular Component:extracellular space (GO:0005615)	--	--	--	--	--	--	IPR015332 [Allergen Fel d 1, chain 2]	--	--
F1MFD9	Oxysterol-binding protein	OSBPL10	186.7	183.5	198.5	198.7	211.3	--	--	oxysterol-binding protein-related protein 9/10/11	--	--	Oxysterol-binding protein	T	Signal transduction mechanisms ;	IPR000648 [Oxysterol-binding protein]	--	--
Q95121	Pigment epithelium-derived factor	SERPINF1	360.6	438.1	353.5	452.7	341.9	--	--	pigment epithelium-derived factor	--	ko04310 Wnt signaling pathway	Serpin	V	Defense mechanisms ;	IPR023796 [Serpin domain]	--	--
A0A3Q1LKW6	Multiple PDZ domain crumbs cell polarity complex component	MPDZ	81.6	76.5	75.6	69	67.2	1	Molecular Function:protein binding (GO:0005515)	multiple PDZ domain protein	--	ko04530 Tight junction	FOG: PDZ domain	S	Function unknown ;	IPR001478 [PDZ domain] ; IPR032078[Multiple PDZ domain protein]	--	--
A0A3Q1MZJ6	DnaJ heat shock protein family (Hsp40) member B2	DNAJB2	531.7	523.7	480.4	513.7	504.2	--	--	DnaJ homolog subfamily B member 2	--	ko04141 Protein processing in endoplasmic reticulum	Molecular chaperone (DnaJ superfamily)	O	Posttranslational modification, protein turnover, chaperones ;	IPR001623 [DnaJ domain]	--	--
P53619	Coatomer subunit delta	ARCN1	817.5	767.2	729.7	755.2	706.6	--	--	coatomer subunit delta	--	--	Medium subunit of clathrin adaptor complex	U	Intracellular trafficking, secretion, and vesicular transport ;	IPR022775 [AP complex, mu/sigma subunit] ; IPR028565[Mu homology domain]	--	--
A0A3Q1LM63	NIF3-like protein 1	NIF3L1	762.4	813.8	796	766.2	741	--	--	--	--	--	Ngg1-interacting factor 3 protein NIF3L1	R	General function prediction only ;	IPR002678 [GTP cyclohydrolase 1 type 2/Nif3]	--	--
A0A3Q1M056	Tetratricopeptide repeat domain 7B	TTC7B	387.2	392.2	374.1	396.7	388.6	1	Molecular Function:protein binding (GO:0005515)	tetratricopeptide repeat protein 7	--	--	Predicted calmodulin-binding protein	T	Signal transduction mechanisms ;	IPR013105 [Tetratricopeptide repeat 2] ; IPR019734[Tetratricopeptide repeat]	--	--
Q5E954	DnaJ homolog subfamily A member 1	DNAJA1	580.2	551.3	500.5	539.5	529.3	2	Molecular Function:heat shock protein binding (GO:0031072),Molecular Function:unfolded protein binding (GO:0051082)	DnaJ homolog subfamily A member 1	--	ko04141 Protein processing in endoplasmic reticulum	Molecular chaperone (DnaJ superfamily)	O	Posttranslational modification, protein turnover, chaperones ;	IPR001305 [Heat shock protein DnaJ, cysteine-rich domain] ; IPR001623[DnaJ domain] ; IPR002939[Chaperone DnaJ, C-terminal]	--	--
Q3SZ96	LZIC protein (Fragment)	LZIC	295.5	286.1	276	262	275.3	1	Molecular Function:beta-catenin binding (GO:0008013)	--	--	--	--	--	--	IPR009428 [Beta-catenin-interacting ICAT]	--	--
A0A3Q1NJX5	Osteoclast stimulating factor 1	OSTF1	530.7	495.5	490.5	470.2	449.8	1	Molecular Function:protein binding (GO:0005515)	--	--	--	--	--	--	IPR001452 [SH3 domain] ; IPR020683[Ankyrin repeat-containing domain]	--	--
P79105	Protein S100-A12	S100A12	660.4	599.9	591.2	548.9	678.2	1	Molecular Function:calcium ion binding (GO:0005509)	--	--	--	--	--	--	IPR002048 [EF-hand domain] ; IPR013787[S100/CaBP-9k-type, calcium binding, subdomain]	--	--
Q08DC2	RAB31, member RAS onco family	RAB31	123.9	109.5	104.4	99.9	108.9	2	Molecular Function:GTP binding (GO:0005525),Biological Process:small GTPase mediated signal transduction (GO:0007264)	Ras-related protein Rab-22	--	ko04144 Endocytosis	GTPase Rab5/YPT51 and related small G protein superfamily GTPases	U	Intracellular trafficking, secretion, and vesicular transport ;	IPR001806 [Small GTPase superfamily]	--	--
B1H0W7	Prostaglandin D2 synthase 21kDa (Brain)	PTGDS	769.2	779.3	938.4	840.8	865.8	--	--	prostaglandin-H2 D-isomerase	5.3.99.2	ko00590 Arachidonic acid metabolism ko01100 Metabolic pathways	--	--	--	IPR000566 [Lipocalin/cytosolic fatty-acid binding domain]	--	--
F1MJH8	Rho GTPase activating protein 18	ARHGAP18	526.1	535.2	554.6	684.9	729	1	Biological Process:signal transduction (GO:0007165)	Rho GTPase-activating protein 18/28/40	--	--	Tumour suppressor protein p122-RhoGAP/DLC1	T	Signal transduction mechanisms ;	IPR000198 [Rho GTPase-activating protein domain]	--	--
E1BJ19	TAO kinase 1	TAOK1	231.3	257.4	224	225.8	273	3	Molecular Function:protein kinase activity (GO:0004672),Molecular Function:ATP binding (GO:0005524),Biological Process:protein phosphorylation (GO:0006468)	thousand and one amino acid protein kinase	2.7.11.1	ko04010 MAPK signaling pathway	Serine/threonine protein kinase	T	Signal transduction mechanisms ;	IPR000719 [Protein kinase domain]	--	--
F1MTK2	MTOR associated protein, eak-7 homolog	MEAK7	531.6	523	496	516.7	506.8	--	--	--	--	--	--	--	--	--	--	--
G3MZZ6	Protein-L-isoaspartate O-methyltransferase	PCMT1	878	807	861	876.5	876.6	--	--	protein-L-isoaspartate(D-aspartate) O-methyltransferase	2.1.1.77	--	Protein-L-isoaspartate(D-aspartate) O-methyltransferase	O	Posttranslational modification, protein turnover, chaperones ;	--	--	--
Q59A32	Trifunctional purine biosynthetic protein adenosine-3	GART	549.6	558.9	535.7	519.5	508.4	3	Molecular Function:phosphoribosylamine-glycine ligase activity (GO:0004637),Biological Process:biosynthetic process (GO:0009058),Biological Process:purine nucleobase biosynthetic process (GO:0009113)	--	--	ko00230 Purine metabolism ko00670 One carbon pool by folate ko01100 Metabolic pathways ko01523 Antifolate resistance	Glycinamide ribonucleotide synthetase (GARS)/Aminoimidazole ribonucleotide synthetase (AIRS)	F	Nucleotide transport and metabolism ;	IPR002376 [Formyl transferase, N-terminal] ; IPR010918[AIR synthase-related protein, C-terminal domain] ; IPR016188[PurM-like, N-terminal domain] ; IPR020560[Phosphoribosylglycinamide synthetase, C-domain] ; IPR020561[Phosphoribosylglycinamide synthetase, ATP-grasp (A) domain] ; IPR020562[Phosphoribosylglycinamide synthetase, N-terminal]	--	--
Q0IIM3	Heat shock protein 105 kDa	HSPH1	258.6	284.3	321.9	297.3	297.6	--	--	heat shock protein 110kDa	--	ko04141 Protein processing in endoplasmic reticulum	Molecular chaperones HSP105/HSP110/SSE1, HSP70 superfamily	O	Posttranslational modification, protein turnover, chaperones ;	IPR013126 [Heat shock protein 70 family]	--	--
A0A3Q1LNG3	Major facilitator superfamily domain containing 6	MFSD6	760.6	706.2	698.1	712.7	697.8	--	--	--	--	--	Predicted transporter	R	General function prediction only ;	IPR024989 [Major facilitator superfamily associated domain]	--	--
G5E5T1	EPS8 like 2	EPS8L2	471.3	439.9	422.2	401.1	399.6	1	Molecular Function:protein binding (GO:0005515)	epidermal growth factor receptor kinase substrate 8	--	--	Epidermal growth factor receptor kinase substrate	T	Signal transduction mechanisms ;	IPR001452 [SH3 domain] ; IPR013625[Tensin/EPS8 phosphotyrosine-binding domain]	--	--
Q5E938	Eukaryotic translation initiation factor 1	EIF1	467.5	413.1	381.7	382.6	330.8	2	Molecular Function:translation initiation factor activity (GO:0003743),Biological Process:translational initiation (GO:0006413)	translation initiation factor 1	--	ko03013 RNA transport	Translation initiation factor 1 (eIF-1/SUI1)	J	Translation, ribosomal structure and biogenesis ;	IPR001950 [SUI1 domain]	--	--
Q0VD16	MAP2K1 protein	MAP2K1	950.8	843.6	852.5	888.8	822.5	3	Molecular Function:protein kinase activity (GO:0004672),Molecular Function:ATP binding (GO:0005524),Biological Process:protein phosphorylation (GO:0006468)	mitogen-activated protein kinase kinase 1	2.7.12.2	ko01521 EGFR tyrosine kinase inhibitor resistance ko01522 Endocrine resistance ko04010 MAPK signaling pathway ko04012 ErbB signaling pathway ko04014 Ras signaling pathway ko04015 Rap1 signaling pathway ko04022 cGMP-PKG signaling pathway ko04024 cAMP signaling pathway ko04062 Chemokine signaling pathway ko04066 HIF-1 signaling pathway ko04068 FoxO signaling pathway ko04071 Sphingolipid signaling p…	Mitogen-activated protein kinase kinase (MAP2K)	T	Signal transduction mechanisms ;	IPR000719 [Protein kinase domain]	--	--
Q2HJJ0	Kinesin light chain 4	KLC4	280.7	285.4	261.8	267.9	278.6	1	Molecular Function:protein binding (GO:0005515)	kinesin light chain	--	ko05132 Salmonella infection	Kinesin light chain	Z	Cytoskeleton ;	IPR011990 [Tetratricopeptide-like helical domain]	--	--
A0A3Q1LP81	Dihydropyrimidine dehydrogenase [NADP(+)]	DPYD	481.1	459.1	436.1	433	420.2	3	Cellular Component:cytoplasm (GO:0005737),Molecular Function:oxidoreductase activity (GO:0016491),Biological Process:oxidation-reduction process (GO:0055114)	dihydropyrimidine dehydrogenase (NADP+)	1.3.1.2	ko00240 Pyrimidine metabolism ko00410 beta-Alanine metabolism ko00770 Pantothenate and CoA biosynthesis ko00983 Drug metabolism - other enzymes ko01100 Metabolic pathways	Dihydropyrimidine dehydrogenase	F	Nucleotide transport and metabolism ;	IPR005720 [Dihydroorotate dehydrogenase domain] ; IPR023753[FAD/NAD(P)-binding domain] ; IPR028261[Dihydroprymidine dehydrogenase domain II]	--	--
A0A3Q1ND53	Hydroxyacylglutathione hydrolase	HAGH	493.3	470.1	572.8	565.8	658.5	--	--	hydroxyacylglutathione hydrolase	3.1.2.6	ko00620 Pyruvate metabolism	Glyoxylase	R	General function prediction only ;	IPR001279 [Metallo-beta-lactamase] ; IPR032282[Hydroxyacylglutathione hydrolase, C-terminal domain]	--	--
Q148J7	BAG family molecular chaperone regulator 1	BAG1	135.4	138.4	120.7	139.4	125.7	2	Molecular Function:protein binding (GO:0005515),Molecular Function:chaperone binding (GO:0051087)	BCL2-associated athanogene 1	--	ko04141 Protein processing in endoplasmic reticulum	--	--	--	IPR000626 [Ubiquitin domain] ; IPR003103[BAG domain]	--	--
Q3SZT2	N-ribosyldihydronicotinamide:quinone reductase 2	NQO2	148.2	144.2	138.4	134.7	141.3	--	--	ribosyldihydronicotinamide dehydrogenase (quinone)	1.10.5.1	--	--	--	--	IPR003680 [Flavodoxin-like fold]	--	--
[truncated: 935 more rows]
