# Supplementary material for: Large-Scale Isolation of Milk Exosomes for Skincare
Source: Pharmaceutics. 2024 Jul 11;16(7):930. doi: 10.3390/pharmaceutics16070930 (PMC11279399; doi:10.3390/pharmaceutics16070930)
Supplement: Supplementary file 1 [file pharmaceutics-16-00930-s001.zip › Table S5.xlsx]

## Sheet: Sheet1
Gene ID	Gene Symbol	Type	D Expression
bta-let-7b	'bta-let-7b'	miRNA	3072.55
bta-let-7a-5p	'bta-let-7a-5p'	miRNA	2726.88
bta-miR-92a	'bta-miR-92a'	miRNA	2159.97
bta-miR-26a	'bta-miR-26a'	miRNA	2111.4
bta-miR-3596	'bta-miR-3596'	miRNA	1727.12
bta-miR-99a-5p	'bta-miR-99a-5p'	miRNA	1648.13
bta-miR-26c	'bta-miR-26c'	miRNA	1200.57
bta-miR-191	'bta-miR-191'	miRNA	1133.44
bta-miR-200a	'bta-miR-200a'	miRNA	1044.68
bta-let-7c	'bta-let-7c'	miRNA	742.182
bta-miR-3600	'bta-miR-3600'	miRNA	694.41
bta-miR-151-5p	'bta-miR-151-5p'	miRNA	669.468
bta-miR-200c	'bta-miR-200c'	miRNA	615.842
bta-let-7f	'bta-let-7f'	miRNA	608.412
bta-miR-30d	'bta-miR-30d'	miRNA	514.057
bta-miR-652	'bta-miR-652'	miRNA	454.215
bta-let-7g	'bta-let-7g'	miRNA	446.591
novel-bta-miR128-3p	'novel-bta-miR128-3p'	miRNA	430.245
bta-miR-26b	'bta-miR-26b'	miRNA	370.645
bta-miR-22-3p	'bta-miR-22-3p'	miRNA	302.149
bta-miR-429	'bta-miR-429'	miRNA	291.164
bta-miR-125a	'bta-miR-125a'	miRNA	246.896
bta-miR-24-3p	'bta-miR-24-3p'	miRNA	246.219
bta-miR-200b	'bta-miR-200b'	miRNA	212.614
bta-miR-30a-5p	'bta-miR-30a-5p'	miRNA	210.385
bta-miR-27a-3p	'bta-miR-27a-3p'	miRNA	209.557
bta-let-7d	'bta-let-7d'	miRNA	207.542
bta-miR-99b	'bta-miR-99b'	miRNA	205.124
bta-miR-34a	'bta-miR-34a'	miRNA	195.209
bta-miR-532	'bta-miR-532'	miRNA	194.8
bta-let-7i	'bta-let-7i'	miRNA	179.174
bta-miR-148a	'bta-miR-148a'	miRNA	171.307
bta-miR-320a	'bta-miR-320a'	miRNA	164.828
bta-miR-7	'bta-miR-7'	miRNA	161.644
bta-miR-182	'bta-miR-182'	miRNA	151.983
novel-bta-miR101-5p	'novel-bta-miR101-5p'	miRNA	149.216
bta-miR-23a	'bta-miR-23a'	miRNA	135.733
bta-miR-660	'bta-miR-660'	miRNA	129.697
bta-miR-378	'bta-miR-378'	miRNA	129.582
bta-miR-30f	'bta-miR-30f'	miRNA	113.998
bta-miR-27b	'bta-miR-27b'	miRNA	104.671
bta-miR-141	'bta-miR-141'	miRNA	102.657
bta-miR-30b-5p	'bta-miR-30b-5p'	miRNA	91.13
novel-bta-miR394-5p	'novel-bta-miR394-5p'	miRNA	83.327
novel-bta-miR425-3p	'novel-bta-miR425-3p'	miRNA	80.271
bta-miR-125b	'bta-miR-125b'	miRNA	74.189
bta-miR-183	'bta-miR-183'	miRNA	73.469
bta-miR-885	'bta-miR-885'	miRNA	72.634
bta-miR-574	'bta-miR-574'	miRNA	68.377
bta-miR-423-5p	'bta-miR-423-5p'	miRNA	67.047
bta-miR-25	'bta-miR-25'	miRNA	62.232
bta-miR-340	'bta-miR-340'	miRNA	53.393
bta-miR-98	'bta-miR-98'	miRNA	51.156
bta-miR-16a	'bta-miR-16a'	miRNA	43.294
bta-miR-3432a	'bta-miR-3432a'	miRNA	36.589
bta-miR-196a	'bta-miR-196a'	miRNA	35.859
bta-miR-1307	'bta-miR-1307'	miRNA	35.388
novel-bta-miR112-3p	'novel-bta-miR112-3p'	miRNA	34.678
bta-miR-423-3p	'bta-miR-423-3p'	miRNA	32.484
bta-let-7e	'bta-let-7e'	miRNA	31.064
novel-bta-miR621-3p	'novel-bta-miR621-3p'	miRNA	30.771
bta-miR-181a	'bta-miR-181a'	miRNA	30.438
bta-miR-127	'bta-miR-127'	miRNA	29.586
novel-bta-miR486-5p	'novel-bta-miR486-5p'	miRNA	29.053
bta-miR-6123	'bta-miR-6123'	miRNA	28.946
bta-miR-92b	'bta-miR-92b'	miRNA	28.47
bta-miR-11986b	'bta-miR-11986b'	miRNA	25.569
bta-miR-2284x	'bta-miR-2284x'	miRNA	25.022
bta-miR-345-5p	'bta-miR-345-5p'	miRNA	24.751
bta-miR-186	'bta-miR-186'	miRNA	22.315
bta-miR-2419-5p	'bta-miR-2419-5p'	miRNA	22.139
bta-miR-181b	'bta-miR-181b'	miRNA	21.048
bta-miR-143	'bta-miR-143'	miRNA	20.227
bta-miR-411a	'bta-miR-411a'	miRNA	19.827
bta-miR-342	'bta-miR-342'	miRNA	19.293
novel-bta-miR225-3p	'novel-bta-miR225-3p'	miRNA	17.808
bta-miR-194b	'bta-miR-194b'	miRNA	17.645
bta-miR-7859	'bta-miR-7859'	miRNA	17.479
bta-miR-484	'bta-miR-484'	miRNA	17.447
bta-miR-16b	'bta-miR-16b'	miRNA	17.017
bta-miR-93	'bta-miR-93'	miRNA	16.387
bta-miR-197	'bta-miR-197'	miRNA	16.121
bta-miR-375	'bta-miR-375'	miRNA	15.157
bta-miR-139	'bta-miR-139'	miRNA	15.133
bta-let-7a-3p	'bta-let-7a-3p'	miRNA	15.03
bta-miR-362-5p	'bta-miR-362-5p'	miRNA	14.952
bta-miR-29d-5p	'bta-miR-29d-5p'	miRNA	13.968
bta-miR-1468	'bta-miR-1468'	miRNA	13.681
bta-miR-204	'bta-miR-204'	miRNA	13.246
bta-miR-12023	'bta-miR-12023'	miRNA	12.976
novel-bta-miR417-3p	'novel-bta-miR417-3p'	miRNA	12.778
bta-miR-96	'bta-miR-96'	miRNA	12.607
novel-bta-miR541-5p	'novel-bta-miR541-5p'	miRNA	12.588
novel-bta-miR449-3p	'novel-bta-miR449-3p'	miRNA	12.537
bta-miR-21-5p	'bta-miR-21-5p'	miRNA	11.585
bta-miR-374b	'bta-miR-374b'	miRNA	11.542
bta-miR-2898	'bta-miR-2898'	miRNA	11.329
bta-miR-664b	'bta-miR-664b'	miRNA	11.287
bta-miR-6715	'bta-miR-6715'	miRNA	10.541
bta-miR-193a-5p	'bta-miR-193a-5p'	miRNA	10.491
bta-miR-192	'bta-miR-192'	miRNA	10.366
novel-bta-miR394-3p	'novel-bta-miR394-3p'	miRNA	10.351
bta-miR-328	'bta-miR-328'	miRNA	10.306
bta-miR-2284ab	'bta-miR-2284ab'	miRNA	9.983
bta-miR-128	'bta-miR-128'	miRNA	9.451
bta-miR-11976	'bta-miR-11976'	miRNA	8.989
novel-bta-miR257-3p	'novel-bta-miR257-3p'	miRNA	8.944
bta-miR-6529a	'bta-miR-6529a'	miRNA	8.918
novel-bta-miR601-5p	'novel-bta-miR601-5p'	miRNA	8.823
bta-miR-499	'bta-miR-499'	miRNA	8.64
novel-bta-miR55-5p	'novel-bta-miR55-5p'	miRNA	8.359
novel-bta-miR159-5p	'novel-bta-miR159-5p'	miRNA	8.213
novel-bta-miR204-3p	'novel-bta-miR204-3p'	miRNA	7.709
bta-miR-194	'bta-miR-194'	miRNA	7.164
bta-miR-103	'bta-miR-103'	miRNA	6.983
bta-miR-11975	'bta-miR-11975'	miRNA	6.971
bta-miR-155	'bta-miR-155'	miRNA	6.819
bta-miR-361	'bta-miR-361'	miRNA	6.52
bta-miR-151-3p	'bta-miR-151-3p'	miRNA	6.361
novel-bta-miR483-3p	'novel-bta-miR483-3p'	miRNA	6.03
bta-miR-10174-3p	'bta-miR-10174-3p'	miRNA	5.717
bta-miR-30c	'bta-miR-30c'	miRNA	5.304
bta-miR-222	'bta-miR-222'	miRNA	5.237
bta-miR-11978	'bta-miR-11978'	miRNA	5.163
bta-miR-196b	'bta-miR-196b'	miRNA	4.542
bta-miR-150	'bta-miR-150'	miRNA	4.539
bta-miR-185	'bta-miR-185'	miRNA	4.425
bta-miR-149-5p	'bta-miR-149-5p'	miRNA	4.415
bta-miR-28	'bta-miR-28'	miRNA	4.391
bta-miR-33a	'bta-miR-33a'	miRNA	4.206
bta-miR-15b	'bta-miR-15b'	miRNA	4.029
bta-miR-23b-3p	'bta-miR-23b-3p'	miRNA	3.82
bta-miR-30e-5p	'bta-miR-30e-5p'	miRNA	3.816
bta-miR-379	'bta-miR-379'	miRNA	3.749
bta-miR-3431	'bta-miR-3431'	miRNA	3.638
novel-bta-miR158-5p	'novel-bta-miR158-5p'	miRNA	3.63
novel-bta-miR376-5p	'novel-bta-miR376-5p'	miRNA	3.584
bta-miR-15a	'bta-miR-15a'	miRNA	3.352
novel-bta-miR543-5p	'novel-bta-miR543-5p'	miRNA	3.177
bta-miR-877	'bta-miR-877'	miRNA	3.038
bta-miR-363	'bta-miR-363'	miRNA	2.857
bta-miR-29c	'bta-miR-29c'	miRNA	2.829
bta-miR-2387	'bta-miR-2387'	miRNA	2.768
bta-miR-2285av	'bta-miR-2285av'	miRNA	2.746
bta-miR-23b-5p	'bta-miR-23b-5p'	miRNA	2.718
bta-miR-1343-3p	'bta-miR-1343-3p'	miRNA	2.652
bta-miR-223	'bta-miR-223'	miRNA	2.614
novel-bta-miR534-3p	'novel-bta-miR534-3p'	miRNA	2.39
bta-miR-6120-3p	'bta-miR-6120-3p'	miRNA	2.339
bta-miR-425-5p	'bta-miR-425-5p'	miRNA	2.315
novel-bta-miR349-5p	'novel-bta-miR349-5p'	miRNA	2.285
bta-miR-1306	'bta-miR-1306'	miRNA	2.245
bta-miR-2478	'bta-miR-2478'	miRNA	2.156
bta-miR-9-5p	'bta-miR-9-5p'	miRNA	2.137
novel-bta-miR553-3p	'novel-bta-miR553-3p'	miRNA	2.134
bta-miR-2285t	'bta-miR-2285t'	miRNA	2.073
bta-miR-10179-5p	'bta-miR-10179-5p'	miRNA	1.983
bta-miR-29b	'bta-miR-29b'	miRNA	1.815
bta-miR-2285bt	'bta-miR-2285bt'	miRNA	1.807
novel-bta-miR357-5p	'novel-bta-miR357-5p'	miRNA	1.799
novel-bta-miR608-5p	'novel-bta-miR608-5p'	miRNA	1.728
bta-miR-1260b	'bta-miR-1260b'	miRNA	1.556
bta-miR-30b-3p	'bta-miR-30b-3p'	miRNA	1.483
bta-miR-6525	'bta-miR-6525'	miRNA	1.44
bta-miR-2284y	'bta-miR-2284y'	miRNA	1.438
bta-miR-2336	'bta-miR-2336'	miRNA	1.377
bta-miR-100	'bta-miR-100'	miRNA	1.331
bta-miR-451	'bta-miR-451'	miRNA	1.317
bta-miR-20a	'bta-miR-20a'	miRNA	1.304
bta-miR-449a	'bta-miR-449a'	miRNA	1.294
bta-miR-10162-5p	'bta-miR-10162-5p'	miRNA	1.284
bta-miR-2887	'bta-miR-2887'	miRNA	1.284
novel-bta-miR212-3p	'novel-bta-miR212-3p'	miRNA	1.213
bta-miR-17-5p	'bta-miR-17-5p'	miRNA	1.212
bta-miR-146b	'bta-miR-146b'	miRNA	1.192
bta-miR-491	'bta-miR-491'	miRNA	1.175
bta-miR-2285y	'bta-miR-2285y'	miRNA	1.157
bta-miR-450a	'bta-miR-450a'	miRNA	1.139
bta-miR-190a	'bta-miR-190a'	miRNA	1.12
bta-miR-135a	'bta-miR-135a'	miRNA	1.109
novel-bta-miR5-5p	'novel-bta-miR5-5p'	miRNA	1.103
bta-miR-3613a	'bta-miR-3613a'	miRNA	1.064
bta-miR-331-3p	'bta-miR-331-3p'	miRNA	1.053
novel-bta-miR391-5p	'novel-bta-miR391-5p'	miRNA	1.049
bta-miR-2376	'bta-miR-2376'	miRNA	1.048
novel-bta-miR475-5p	'novel-bta-miR475-5p'	miRNA	1.011
bta-miR-2285bb	'bta-miR-2285bb'	miRNA	0.995
novel-bta-miR623-5p	'novel-bta-miR623-5p'	miRNA	0.993
bta-miR-2284z	'bta-miR-2284z'	miRNA	0.989
bta-miR-2448-5p	'bta-miR-2448-5p'	miRNA	0.976
bta-miR-31	'bta-miR-31'	miRNA	0.974
novel-bta-miR533-3p	'novel-bta-miR533-3p'	miRNA	0.937
novel-bta-miR461-5p	'novel-bta-miR461-5p'	miRNA	0.904
novel-bta-miR143-3p	'novel-bta-miR143-3p'	miRNA	0.886
bta-miR-744	'bta-miR-744'	miRNA	0.843
bta-miR-6524	'bta-miR-6524'	miRNA	0.832
bta-miR-2285q	'bta-miR-2285q'	miRNA	0.827
bta-miR-365-3p	'bta-miR-365-3p'	miRNA	0.825
bta-miR-2313-3p	'bta-miR-2313-3p'	miRNA	0.814
bta-miR-190b	'bta-miR-190b'	miRNA	0.814
novel-bta-miR25-5p	'novel-bta-miR25-5p'	miRNA	0.806
bta-miR-2468	'bta-miR-2468'	miRNA	0.796
bta-miR-193a	'bta-miR-193a'	miRNA	0.761
bta-miR-1388-3p	'bta-miR-1388-3p'	miRNA	0.759
bta-miR-2389	'bta-miR-2389'	miRNA	0.754
novel-bta-miR213-3p	'novel-bta-miR213-3p'	miRNA	0.741
bta-miR-145	'bta-miR-145'	miRNA	0.731
novel-bta-miR321-3p	'novel-bta-miR321-3p'	miRNA	0.697
novel-bta-miR104-3p	'novel-bta-miR104-3p'	miRNA	0.654
bta-miR-493	'bta-miR-493'	miRNA	0.651
bta-miR-2357	'bta-miR-2357'	miRNA	0.642
bta-miR-339b	'bta-miR-339b'	miRNA	0.633
novel-bta-miR523-3p	'novel-bta-miR523-3p'	miRNA	0.633
bta-miR-27a-5p	'bta-miR-27a-5p'	miRNA	0.625
bta-miR-154b	'bta-miR-154b'	miRNA	0.605
bta-miR-12043	'bta-miR-12043'	miRNA	0.597
novel-bta-miR203-5p	'novel-bta-miR203-5p'	miRNA	0.588
bta-miR-10b	'bta-miR-10b'	miRNA	0.588
bta-miR-485	'bta-miR-485'	miRNA	0.587
novel-bta-miR496-3p	'novel-bta-miR496-3p'	miRNA	0.579
bta-miR-140	'bta-miR-140'	miRNA	0.568
novel-bta-miR609-3p	'novel-bta-miR609-3p'	miRNA	0.55
novel-bta-miR448-3p	'novel-bta-miR448-3p'	miRNA	0.547
novel-bta-miR303-3p	'novel-bta-miR303-3p'	miRNA	0.543
novel-bta-miR639-3p	'novel-bta-miR639-3p'	miRNA	0.515
bta-miR-2299-3p	'bta-miR-2299-3p'	miRNA	0.514
bta-miR-126-3p	'bta-miR-126-3p'	miRNA	0.494
bta-miR-326	'bta-miR-326'	miRNA	0.478
novel-bta-miR155-5p	'novel-bta-miR155-5p'	miRNA	0.478
bta-miR-339a	'bta-miR-339a'	miRNA	0.477
novel-bta-miR267-5p	'novel-bta-miR267-5p'	miRNA	0.475
novel-bta-miR514-3p	'novel-bta-miR514-3p'	miRNA	0.458
novel-bta-miR60-3p	'novel-bta-miR60-3p'	miRNA	0.458
bta-miR-6517	'bta-miR-6517'	miRNA	0.44
bta-miR-2419-3p	'bta-miR-2419-3p'	miRNA	0.44
bta-miR-193a-3p	'bta-miR-193a-3p'	miRNA	0.44
bta-miR-19b	'bta-miR-19b'	miRNA	0.44
bta-miR-7858	'bta-miR-7858'	miRNA	0.44
bta-miR-22-5p	'bta-miR-22-5p'	miRNA	0.44
bta-miR-2443	'bta-miR-2443'	miRNA	0.44
bta-miR-11995	'bta-miR-11995'	miRNA	0.422
bta-miR-11981	'bta-miR-11981'	miRNA	0.403
bta-miR-12064	'bta-miR-12064'	miRNA	0.403
novel-bta-miR344-3p	'novel-bta-miR344-3p'	miRNA	0.38
bta-miR-9851	'bta-miR-9851'	miRNA	0.368
bta-miR-455-3p	'bta-miR-455-3p'	miRNA	0.368
novel-bta-miR476-5p	'novel-bta-miR476-5p'	miRNA	0.367
bta-miR-374a	'bta-miR-374a'	miRNA	0.367
bta-miR-24	'bta-miR-24'	miRNA	0.367
bta-miR-6119-5p	'bta-miR-6119-5p'	miRNA	0.348
bta-miR-1343-5p	'bta-miR-1343-5p'	miRNA	0.348
bta-miR-2285cl	'bta-miR-2285cl'	miRNA	0.348
novel-bta-miR341-3p	'novel-bta-miR341-3p'	miRNA	0.33
bta-miR-2284ac	'bta-miR-2284ac'	miRNA	0.33
bta-miR-487b	'bta-miR-487b'	miRNA	0.311
bta-miR-1842	'bta-miR-1842'	miRNA	0.293
novel-bta-miR125-3p	'novel-bta-miR125-3p'	miRNA	0.293
bta-miR-2311	'bta-miR-2311'	miRNA	0.293
bta-miR-148c	'bta-miR-148c'	miRNA	0.275
bta-miR-106b	'bta-miR-106b'	miRNA	0.275
novel-bta-miR244-3p	'novel-bta-miR244-3p'	miRNA	0.274
bta-miR-2284aa	'bta-miR-2284aa'	miRNA	0.257
novel-bta-miR624-5p	'novel-bta-miR624-5p'	miRNA	0.253
bta-miR-769	'bta-miR-769'	miRNA	0.238
bta-miR-10a	'bta-miR-10a'	miRNA	0.183
bta-miR-380-3p	'bta-miR-380-3p'	miRNA	0.183
bta-miR-2448-3p	'bta-miR-2448-3p'	miRNA	0.183
bta-miR-122	'bta-miR-122'	miRNA	0.183
novel-bta-miR458-3p	'novel-bta-miR458-3p'	miRNA	0.147
novel-bta-miR173-3p	'novel-bta-miR173-3p'	miRNA	0.146
bta-miR-218	'bta-miR-218'	miRNA	0.146
bta-miR-2409	'bta-miR-2409'	miRNA	0.128
bta-miR-296-5p	'bta-miR-296-5p'	miRNA	0.11
novel-bta-miR398-5p	'novel-bta-miR398-5p'	miRNA	0.11
bta-miR-221	'bta-miR-221'	miRNA	0.091
bta-miR-199a-5p	'bta-miR-199a-5p'	miRNA	0.073
bta-miR-133a	'bta-miR-133a'	miRNA	0.073
novel-bta-miR150-5p	'novel-bta-miR150-5p'	miRNA	0.073
novel-bta-miR305-5p	'novel-bta-miR305-5p'	miRNA	0.055
bta-miR-12030	'bta-miR-12030'	miRNA	0.055
bta-miR-148b	'bta-miR-148b'	miRNA	0.055
novel-bta-miR600-5p	'novel-bta-miR600-5p'	miRNA	0.055
bta-miR-199b	'bta-miR-199b'	miRNA	0.055
bta-miR-181d	'bta-miR-181d'	miRNA	0.055
bta-miR-224	'bta-miR-224'	miRNA	0.055
bta-miR-3120	'bta-miR-3120'	miRNA	0.054
bta-miR-1246	'bta-miR-1246'	miRNA	0.036
bta-miR-126-5p	'bta-miR-126-5p'	miRNA	0.036
bta-miR-135b	'bta-miR-135b'	miRNA	0.036
bta-miR-2285cr	'bta-miR-2285cr'	miRNA	0.018
bta-miR-199c	'bta-miR-199c'	miRNA	0.018
bta-miR-432	'bta-miR-432'	miRNA	0.018
novel-bta-miR573-5p	'novel-bta-miR573-5p'	miRNA	0.018
bta-miR-2378	'bta-miR-2378'	miRNA	0.018
bta-miR-760-3p	'bta-miR-760-3p'	miRNA	0.018
novel-bta-miR331-3p	'novel-bta-miR331-3p'	miRNA	0.018
bta-miR-6529b	'bta-miR-6529b'	miRNA	0.018
bta-miR-383	'bta-miR-383'	miRNA	0.018
bta-miR-378c	'bta-miR-378c'	miRNA	0.018
bta-miR-29a	'bta-miR-29a'	miRNA	0.018
bta-miR-346	'bta-miR-346'	miRNA	0.018
bta-miR-11980	'bta-miR-11980'	miRNA	0.018
bta-miR-2284k	'bta-miR-2284k'	miRNA	0.018
novel-bta-miR201-5p	'novel-bta-miR201-5p'	miRNA	0.018
bta-miR-669	'bta-miR-669'	miRNA	0.018
bta-miR-19a	'bta-miR-19a'	miRNA	0.018
bta-miR-708	'bta-miR-708'	miRNA	0.018
bta-miR-181c	'bta-miR-181c'	miRNA	0.018
bta-miR-17-3p	'bta-miR-17-3p'	miRNA	0.018
novel-bta-miR552-5p	'novel-bta-miR552-5p'	miRNA	0.018
novel-bta-miR481-5p	'novel-bta-miR481-5p'	miRNA	0.018
novel-bta-miR494-3p	'novel-bta-miR494-3p'	miRNA	0.018
bta-miR-2892	'bta-miR-2892'	miRNA	0.018
bta-miR-495	'bta-miR-495'	miRNA	0.018
bta-miR-11972	'bta-miR-11972'	miRNA	0.018
bta-miR-29d-3p	'bta-miR-29d-3p'	miRNA	0.018
bta-miR-1296	'bta-miR-1296'	miRNA	0.018
bta-miR-497	'bta-miR-497'	miRNA	0
bta-miR-18a	'bta-miR-18a'	miRNA	0
bta-miR-152	'bta-miR-152'	miRNA	0
bta-miR-454	'bta-miR-454'	miRNA	0
novel-bta-miR315-3p	'novel-bta-miR315-3p'	miRNA	0
novel-bta-miR643-5p	'novel-bta-miR643-5p'	miRNA	0
novel-bta-miR347-3p	'novel-bta-miR347-3p'	miRNA	0
bta-miR-382	'bta-miR-382'	miRNA	0
bta-miR-199a-3p	'bta-miR-199a-3p'	miRNA	0
bta-miR-2463	'bta-miR-2463'	miRNA	0
bta-miR-12014	'bta-miR-12014'	miRNA	0
bta-miR-376a	'bta-miR-376a'	miRNA	0
bta-miR-2285bo	'bta-miR-2285bo'	miRNA	0
novel-bta-miR488-5p	'novel-bta-miR488-5p'	miRNA	0
bta-miR-184	'bta-miR-184'	miRNA	0
novel-bta-miR375-3p	'novel-bta-miR375-3p'	miRNA	0
bta-miR-1839	'bta-miR-1839'	miRNA	0
bta-miR-11985	'bta-miR-11985'	miRNA	0
bta-miR-1185	'bta-miR-1185'	miRNA	0
bta-miR-12013	'bta-miR-12013'	miRNA	0
bta-miR-500	'bta-miR-500'	miRNA	0
novel-bta-miR235-5p	'novel-bta-miR235-5p'	miRNA	0
bta-miR-6520	'bta-miR-6520'	miRNA	0
novel-bta-miR430-5p	'novel-bta-miR430-5p'	miRNA	0
novel-bta-miR170-3p	'novel-bta-miR170-3p'	miRNA	0
bta-miR-3578	'bta-miR-3578'	miRNA	0
bta-miR-106a	'bta-miR-106a'	miRNA	0
novel-bta-miR477-3p	'novel-bta-miR477-3p'	miRNA	0
bta-miR-1777b	'bta-miR-1777b'	miRNA	0
bta-miR-2430	'bta-miR-2430'	miRNA	0
bta-miR-101	'bta-miR-101'	miRNA	0
bta-miR-582	'bta-miR-582'	miRNA	0
bta-miR-2331-3p	'bta-miR-2331-3p'	miRNA	0
bta-miR-2285aj-5p	'bta-miR-2285aj-5p'	miRNA	0
bta-miR-2284g	'bta-miR-2284g'	miRNA	0
bta-miR-3604	'bta-miR-3604'	miRNA	0
bta-miR-191b	'bta-miR-191b'	miRNA	0
novel-bta-miR530-5p	'novel-bta-miR530-5p'	miRNA	0
novel-bta-miR215-5p	'novel-bta-miR215-5p'	miRNA	0
novel-bta-miR585-3p	'novel-bta-miR585-3p'	miRNA	0
novel-bta-miR623-3p	'novel-bta-miR623-3p'	miRNA	0
novel-bta-miR402-3p	'novel-bta-miR402-3p'	miRNA	0
bta-miR-323	'bta-miR-323'	miRNA	0
novel-bta-miR21-3p	'novel-bta-miR21-3p'	miRNA	0
bta-miR-486	'bta-miR-486'	miRNA	0
bta-miR-323b-3p	'bta-miR-323b-3p'	miRNA	0
bta-miR-12056	'bta-miR-12056'	miRNA	0
bta-miR-615	'bta-miR-615'	miRNA	0
novel-bta-miR195-5p	'novel-bta-miR195-5p'	miRNA	0
novel-bta-miR610-3p	'novel-bta-miR610-3p'	miRNA	0
novel-bta-miR311-5p	'novel-bta-miR311-5p'	miRNA	0
novel-bta-miR597-3p	'novel-bta-miR597-3p'	miRNA	0
bta-miR-12059	'bta-miR-12059'	miRNA	0
bta-miR-142-5p	'bta-miR-142-5p'	miRNA	0
novel-bta-miR73-5p	'novel-bta-miR73-5p'	miRNA	0
bta-miR-2285o	'bta-miR-2285o'	miRNA	0
novel-bta-miR76-3p	'novel-bta-miR76-3p'	miRNA	0
bta-miR-302c	'bta-miR-302c'	miRNA	0
bta-miR-656	'bta-miR-656'	miRNA	0
novel-bta-miR8-3p	'novel-bta-miR8-3p'	miRNA	0
bta-miR-2885	'bta-miR-2885'	miRNA	0
novel-bta-miR360-3p	'novel-bta-miR360-3p'	miRNA	0
bta-miR-7860	'bta-miR-7860'	miRNA	0
bta-miR-409b	'bta-miR-409b'	miRNA	0
bta-miR-205	'bta-miR-205'	miRNA	0
bta-miR-2447	'bta-miR-2447'	miRNA	0
novel-bta-miR181-3p	'novel-bta-miR181-3p'	miRNA	0
novel-bta-miR603-3p	'novel-bta-miR603-3p'	miRNA	0
novel-bta-miR109-5p	'novel-bta-miR109-5p'	miRNA	0
bta-miR-7857-3p	'bta-miR-7857-3p'	miRNA	0
novel-bta-miR206-3p	'novel-bta-miR206-3p'	miRNA	0
novel-bta-miR127-5p	'novel-bta-miR127-5p'	miRNA	0
bta-miR-1584-3p	'bta-miR-1584-3p'	miRNA	0
bta-miR-425-3p	'bta-miR-425-3p'	miRNA	0
novel-bta-miR68-3p	'novel-bta-miR68-3p'	miRNA	0
bta-miR-2404	'bta-miR-2404'	miRNA	0
novel-bta-miR239-3p	'novel-bta-miR239-3p'	miRNA	0
bta-miR-542-5p	'bta-miR-542-5p'	miRNA	0
novel-bta-miR590-5p	'novel-bta-miR590-5p'	miRNA	0
novel-bta-miR414-5p	'novel-bta-miR414-5p'	miRNA	0
bta-miR-2285bf	'bta-miR-2285bf'	miRNA	0
bta-miR-2890	'bta-miR-2890'	miRNA	0
bta-miR-2285db	'bta-miR-2285db'	miRNA	0
bta-miR-424-5p	'bta-miR-424-5p'	miRNA	0
bta-miR-18b	'bta-miR-18b'	miRNA	0
bta-miR-11994	'bta-miR-11994'	miRNA	0
novel-bta-miR124-3p	'novel-bta-miR124-3p'	miRNA	0
bta-miR-6522	'bta-miR-6522'	miRNA	0
bta-miR-345-3p	'bta-miR-345-3p'	miRNA	0
bta-miR-214	'bta-miR-214'	miRNA	0
novel-bta-miR348-3p	'novel-bta-miR348-3p'	miRNA	0
bta-miR-369-3p	'bta-miR-369-3p'	miRNA	0
bta-miR-505	'bta-miR-505'	miRNA	0
bta-miR-421	'bta-miR-421'	miRNA	0
bta-miR-2285ck	'bta-miR-2285ck'	miRNA	0
bta-miR-188	'bta-miR-188'	miRNA	0
novel-bta-miR194-3p	'novel-bta-miR194-3p'	miRNA	0
novel-bta-miR617-3p	'novel-bta-miR617-3p'	miRNA	0
bta-miR-324	'bta-miR-324'	miRNA	0
novel-bta-miR356-5p	'novel-bta-miR356-5p'	miRNA	0
novel-bta-miR227-5p	'novel-bta-miR227-5p'	miRNA	0
bta-miR-3141	'bta-miR-3141'	miRNA	0
bta-miR-2881	'bta-miR-2881'	miRNA	0
bta-miR-195	'bta-miR-195'	miRNA	0
bta-miR-450b	'bta-miR-450b'	miRNA	0
bta-miR-107	'bta-miR-107'	miRNA	0
novel-bta-miR355-5p	'novel-bta-miR355-5p'	miRNA	0
novel-bta-miR80-5p	'novel-bta-miR80-5p'	miRNA	0
bta-miR-2903	'bta-miR-2903'	miRNA	0
bta-miR-4286	'bta-miR-4286'	miRNA	0
bta-miR-455-5p	'bta-miR-455-5p'	miRNA	0
bta-miR-2899	'bta-miR-2899'	miRNA	0
bta-miR-11973	'bta-miR-11973'	miRNA	0
bta-miR-10174-5p	'bta-miR-10174-5p'	miRNA	0
novel-bta-miR438-5p	'novel-bta-miR438-5p'	miRNA	0
novel-bta-miR171-3p	'novel-bta-miR171-3p'	miRNA	0
novel-bta-miR633-3p	'novel-bta-miR633-3p'	miRNA	0
bta-miR-2889	'bta-miR-2889'	miRNA	0
novel-bta-miR396-3p	'novel-bta-miR396-3p'	miRNA	0
novel-bta-miR379-3p	'novel-bta-miR379-3p'	miRNA	0
bta-miR-2904	'bta-miR-2904'	miRNA	0
bta-miR-2339	'bta-miR-2339'	miRNA	0
bta-miR-10170-5p	'bta-miR-10170-5p'	miRNA	0
bta-miR-1	'bta-miR-1'	miRNA	0
